# Supplementary material for: Integrating 3D imaging, GWAS, and single-cell transcriptome approaches to elucidate root system architecture in Populus
Source: Plant Physiol. 2025 Sep 26;199(2):kiaf432. doi: 10.1093/plphys/kiaf432 (PMC12526957; doi:10.1093/plphys/kiaf432)
Supplement: kiaf432_Supplementary_Data [file kiaf432_supplementary_data.zip]

Archive with 2 entries (2 files):
- Supplementary Data.pdf
- PLPHYS-2025-0531R1_Supplementary Tables S1-S19.xlsx
