# Supplementary material for: Integrating 3D imaging, GWAS, and single-cell transcriptome approaches to elucidate root system architecture in Populus
Source: Plant Physiol. 2025 Sep 26;199(2):kiaf432. doi: 10.1093/plphys/kiaf432 (PMC12526957; doi:10.1093/plphys/kiaf432)
Supplement: kiaf432_Supplementary_Data [file kiaf432_supplementary_data.zip › PLPHYS-2025-0531R1_Supplementary Tables S1-S19.xlsx]

## Sheet: Table S1
Supplementary Table S1. Description of root system traits
Name	Description	Unit	Referencea
area	Projected area of the root system	mm2	Galkovskyi et al., 2012
length	length of the skeleton of the root system	mm	Galkovskyi et al., 2012
tip_count	Number of end branches in the root system skeleton	-	Lobet et al., 2017
diam_mean	Mean diameter of the root object in the image	mm	Lobet et al., 2017
width	The maxiaml width of the root system	mm	Lobet et al., 2017
depth	The maxiaml depth of the root system	mm	Lobet et al., 2017
width_depth_ratio	Ratio between the width and the depth of the root system	-	Galkovskyi et al., 2012
com_x-com_y	Relative coordinates of the center of mass of the root system	-	Galkovskyi et al., 2012
convexhull	Area of the samllest convex shape encapsulating the root system	mm2	Galkovskyi et al., 2012
exploration	Ratio between the convex hull area and the projected area	-	Galkovskyi et al., 2012
cross_hori_mean	mean root detected when scanning the root system with a horizontal line at the depth	-	Lobet et al., 2017
com_y	relative coordinate of the center of mass of the root system (y)	mm	Lobet et al., 2017
directionality	mean direction of the root segments in the root system	-	Lobet et al., 2017
cross_vert_mean	mean number of root detected when scanning the root system with a vertical line	-	Lobet et al., 2017
cross_vert_max	max number of root detected when scanning the root system with a vertical line	-	Lobet et al., 2017
Referencea:	Galkovskyi T, Mileyko Y, Bucksch A, Moore B, Symonova O, Price CA, Topp CN, Iyer-Pascuzzi AS, Zurek PR, Fang S, et al. 2012. GiA Roots: software for the high throughput analysis of plant root system architecture. BMC Plant Biol 12: 116.
	Lobet G, Koevoets IT, Noll M, Meyer PE, Tocquin P, Pages L, Perilleux C. 2017. Using a Structural Root System Model to Evaluate and Improve the Accuracy of Root Image Analysis Pipelines. Front Plant Sci 8: 447.

## Sheet: Table S2
Supplementary Table S2. Full details of genome-wide association studies (GWAS)
Trait	SNP_ID	Chromsome	Position	Reported _Gene	Annotation	Best_blast_Ptri	Best_blast_Pop	Best_blast_Ath
cross_hori_mean	1_3382983	Chr1	3382983	Psi01G004220	Cinnamoyl-CoA reductase(CCR2)	Potri.001G046100	Pop_A01G080050	AT1G15950	CCR1
cross_vert_max, cross_hori_mean	1_12444305	Chr1	12444305	Psi01G014380	ATP-dependent serine protease that mediates the selective degradation of misfolded and unassembled polypeptides in the peroxisomal matrix. Necessary for type 2 peroxisome targeting signal (PTS2)-containing protein processing and facilitates peroxisome matrix protein import	Potri.001G148400	Pop_G01G004790	AT5G47040	LON2
cross_hori_mean	1_12930450	Chr1	12930450	Psi01G014880	taxadien-5-alpha-ol O-acetyltransferase activity	Potri.001G152500	Pop_A01G003980	AT5G02890	AT5G02890
diff_x	1_14578782	Chr1	14578782	Psi01G016490	F-box FBD LRR-repeat protein At4g03220	Potri.001G168500		AT4G03220	AT4G03220
diff_x	1_24531001	Chr1	24531001	Psi01G021030	Pentatricopeptide repeat-containing protein	Potri.001G217600	Pop_G01G005842	AT1G05750	PDE247
diff_x	1_24531001	Chr1	24531001	Psi01G021040	Belongs to the protein kinase superfamily. Ser Thr protein kinase family	Potri.001G217700	Pop_A01G054571	AT3G23750	BARK1
cross_hori_mean	1_33354260	Chr1	33354260	Psi01G029390	Auxin responsive protein	Potri.001G306300	Pop_A01G010187	AT5G53590	SAUR30
diff_x	1_36442313	Chr1	36442313	Psi01G032480	Component of the cytosolic iron-sulfur (Fe-S) protein assembly (CIA) machinery. Required for maturation of extramitochondrial Fe-S proteins. Functions as Fe-S scaffold, mediating the de novo assembly of an Fe-S cluster and its transfer to target apoproteins. Essential for embryo development(NBP35)	Potri.001G336900	Pop_A01G058757	AT5G50960	NBP35
cross_hori_mean	2_4948775	Chr2	4948775	Psi02G006970	RING-type E3 ubiquitin transferase	Potri.002G070500	Pop_A02G065553	AT3G18710	PUB29
cross_hori_mean	2_5716652	Chr2	5716652	Psi02G007890	Belongs to the TRAFAC class myosin-kinesin ATPase superfamily. Kinesin family	Potri.002G081300	Pop_A02G065683	AT1G21730	KIN7.1
cross_hori_mean	2_5736698	Chr2	5736698	Psi02G007910	GGL domain	Potri.002G081500	Pop_A02G088690	AT3G63420	GG1
cross_hori_mean	2_5736698	Chr2	5736698	Psi02G007920	Belongs to the peptidase C19 family(UBP26)	Potri.002G081600	Pop_G02G065686	AT3G49600	UBP26
cross_hori_mean	2_6637298	Chr2	6637298	Psi02G009020	Membrane-anchored ubiquitin-fold protein	Potri.002G091800	Pop_G02G065812	AT1G22050	MUB6
cross_hori_mean	2_7720702	Chr2	7720702	Psi02G010240		Potri.002G104900	Pop_G06G082079
cross_hori_mean	2_8144564	Chr2	8144564	Psi02G010690	Glycine-rich domain-containing protein-like	Potri.002G108900	Pop_A02G005557	AT2G22660	ATGRDP1
com_x, coord_x, cross_hori_mean, diff_x, ellips, rect	2_12910083	Chr2	12910083	Psi02G016690	JA-amido synthetase	Potri.002G168200	Pop_A02G012344	AT2G46370	JAR1
cross_hori_max	2_13247028	Chr2	13247028	Psi02G017100	transcription factor	Potri.002G172101	Pop_A02G012383	AT1G01260	BHLH13
diff_x	2_15105585	Chr2	15105585	Psi02G018750			Pop_A02G012551
com_x, coord_x	2_17684112	Chr2	17684112	Psi02G020660	Chromatin assembly factor 1 subunit	Potri.008G077800	Pop_G10G048658	AT1G65470	FAS1
cross_hori_mean	2_20421247	Chr2	20421247	Psi02G021290	ATP-dependent zinc metalloprotease FTSH 2	Potri.002G215100	Pop_G02G080545	AT2G30950	VAR2
coord_x	3_790988	Chr3	790988	Psi03G000720	Ribonuclease H protein	Potri.T036900	Pop_A03G049447
cross_hori_mean	3_16986126	Chr3	16986126	Psi03G015170	Belongs to the peroxidase family. Classical plant (class III) peroxidase subfamily	Potri.003G156100	Pop_G03G013600	AT1G30870	PER7
cross_vert_max	4_803694	Chr4	803694	Psi04G001160	galactosyltransferase activity	Potri.004G013900	Pop_G04G023195	AT1G05170	CAGE1
diff_x	4_6331437	Chr4	6331437	Psi04G007140	AAA domain	Potri.004G077700	Pop_G04G066529	AT1G65810
cross_hori_mean	4_15695012	Chr4	15695012	Psi04G013490	Belongs to the sulfotransferase 1 family	Potri.004G143300	Pop_G04G028165	AT2G15730
com_x, coord_x, cross_hori_mean, diff_x, ellips, rect	5_18605247	Chr5	18605247	Psi05G016630	f-box protein	Potri.005G185700	Pop_A05G056192	AT1G77000	SKP2B
coord_x	7_3390595	Chr7	3390595	Psi07G003910	disease resistance	Potri.007G039000	Pop_G07G052035	AT5G66900	NRG1.1
cross_hori_mean	7_13650775	Chr7	13650775	Psi07G010950			Pop_A07G070552	AT1G73260	KTI1
cross_hori_mean	7_13650775	Chr7	13650775	Psi07G010960	alpha-amylase subtilisin	Potri.007G111800	Pop_A07G070554	AT1G70300	KUP6
diff_x	8_9769408	Chr8	9769408	Psi08G013870	Potassium transporter	Potri.008G147400	Pop_G08G046310	AT5G57290	P3B
com_x, coord_x, cross_hori_mean	9_5430435	Chr9	5430435	Psi09G003280	60S acidic ribosomal protein	Potri.009G032600	Pop_G09G014090	AT1G10200	WLIM1
cross_vert_max	9_9337642	Chr9	9337642	Psi09G008370	Zinc-binding domain present in Lin-11, Isl-1, Mec-3	Potri.009G087200	Pop_G09G015065	AT3G18890	Tic62
cross_hori_mean	9_10780921	Chr9	10780921	Psi09G010650	Protein TIC 62, chloroplastic	Potri.009G111400	Pop_A09G026586	AT2G16595
ellips	9_11749643	Chr9	11749643	Psi09G012220	Translocon-associated protein subunit	Potri.009G129800	Pop_G09G030346	AT5G22820
coord	9_13086251	Chr9	13086251	Psi09G014150		Potri.009G151100	Pop_G09G026119	AT1G67790	SEOC
tip_count	10_8389030	Chr10	8389030	Psi10G004490	Sieve element occlusion C-terminus	Potri.010G050200	Pop_G10G027113	AT1G14810
cross_hori_mean	10_12675160	Chr10	12675160	Psi10G009600	Aspartate-semialdehyde	Potri.010G105300	Pop_G08G046436	AT1G71060
cross_vert_max	10_13434402	Chr10	13434402	Psi10G010500	Pentatricopeptide repeat-containing protein	Potri.010G114700	Pop_G10G048364	AT5G16080	CXE17
diff_x	10_14470926	Chr10	14470926	Psi10G011730	Carboxylesterase	Potri.010G127600	Pop_G10G048232	AT2G39550	PGGT-I
cross_hori_mean	10_16813475	Chr10	16813475	Psi10G014970			Pop_A10G069707	AT3G12590
cross_hori_mean, rect	10_19520430	Chr10	19520430	Psi10G018820	Geranylgeranyl transferase type-1 subunit	Potri.010G206001	Pop_G10G007092	AT2G39550	PGGT-I
cross_hori_mean	10_19645809	Chr10	19645809	Psi10G019020		Potri.010G207900	Pop_A10G046913	AT5G60410	SIZ1
cross_hori_mean	10_20122774	Chr10	20122774	Psi10G019700	Two-component response regulator-like	Potri.010G215200	Pop_G10G007299	AT5G02030
cross_vert_max	10_20376196	Chr10	20376196	Psi10G020060	MIZ/SP-RING zinc finger	Potri.010G219600	Pop_UnG046884	AT1G62330
diff_x	10_22615010	Chr10	22615010	Psi10G023870	BEL1-like homeodomain protein	Potri.010G197300	Pop_G10G007192	AT1G07650	LMK1
cross_hori_mean	11_1057087	Chr11	1057087	Psi11G001160	DUF246 domain-containing protein	Potri.011G010600	Pop_A11G026155	AT3G20800	NOT9A
cross_vert_max	11_6532959	Chr11	6532959	Psi11G006220	LRR receptor-like serine threonine-protein kinase	Potri.T032400	Pop_A11G056729	AT2G34250
cross_vert_max	11_9740249	Chr11	9740249	Psi11G007500	Cell differentiation protein	Potri.001G359300	Pop_A11G075222	AT5G54110	MAMI
diff_x	11_13517437	Chr11	13517437	Psi11G009580	Belongs to the SecY SEC61-alpha family	Potri.011G114200	Pop_G11G077724	AT3G49470	NACA2
diff_x	11_14847211	Chr11	14847211	Psi11G010890	Vesicle-associated protein	Potri.011G126200	Pop_G11G078895	AT5G52400
cross_vert_max	12_1717961	Chr12	1717961	Psi12G001650	Nascent polypeptide-associated complex subunit alpha-like protein	Potri.012G006700	Pop_G12G076218	AT4G16710
cross_vert_max	12_14826020	Chr12	14826020	Psi12G012760	Belongs to the cytochrome P450 family	Potri.012G142000	Pop_G12G084737	AT5G17930
diff_x	13_1740686	Chr13	1740686	Psi13G002480	UDP-N-acetylglucosamine transferase subunit ALG13 homolog	Potri.013G025600	Pop_G13G070829	AT5G16690	ORC3
diff_x	13_4949992	Chr13	4949992	Psi13G005990	Nucleolar MIF4G domain-containing protein	Potri.013G061400	Pop_G13G071248	AT1G34355	PS1
cross_hori_mean	13_6933516	Chr13	6933516	Psi13G007600	Origin Recognition Complex subunit(ORC3)	Potri.013G077200	Pop_G13G071394	AT5G16690	ORC3
cross_hori_mean	13_13407353	Chr13	13407353	Psi13G011110	PIN domain	Potri.013G114700	Pop_G13G024561
diff_x	13_15714351	Chr13	15714351	Psi13G013200	Protein STRUBBELIG-RECEPTOR FAMILY 3-like	Potri.013G144600	Pop_A13G031241
diff_x	13_15714351	Chr13	15714351	Psi13G013210			Pop_G13G072549
cross_hori_mean	15_3680847	Chr15	3680847	Psi15G003820	Belongs to the class-I pyridine nucleotide-disulfide oxidoreductase family(GR)	Potri.015G037800	Pop_A15G064302	AT3G54660	GR
coord_x	16_4904830	Chr16	4904830	Psi16G006240		Potri.016G066300	Pop_A16G055214	AT3G11690
coord_x	16_6672050	Chr16	6672050	Psi16G007790		Potri.016G082700	Pop_A16G017509	AT2G37300	ABCI16
diff_x	16_9665969	Chr16	9665969	Psi16G009030	Domain of unknown function (DUF4283)	Potri.013G100900	Pop_G08G083457
cross_hori_mean	16_11679179	Chr16	11679179	Psi16G010220	Ataxin-3 homolog	Potri.016G110300	Pop_A16G028734	AT3G54130
convexhull	17_14895853	Chr17	14895853	Psi17G013650	Protein NRT1 PTR FAMILY	Potri.017G145500	Pop_G17G072880	AT2G37900
diff_x	18_1444177	Chr18	1444177	Psi18G001700
diff_x	18_3068729	Chr18	3068729	Psi18G003610	Sulfite exporter TauE/SafE	Potri.018G037400	Pop_G18G078559	AT2G25737
cross_hori_mean	18_5457955	Chr18	5457955	Psi18G005060	poly ADP-ribose polymerase	Potri.018G055100	Pop_G18G033698	AT1G23550	SRO2
coord_x	18_11092056	Chr18	11092056	Psi18G008290	Replication protein A 32 kDa subunit	Potri.018G091700	Pop_G18G080095	AT3G02920	RPA32B
cross_hori_max	19_1068952	Chr19	1068952	Psi19G000480	TMV resistance protein N-like	Potri.T011750	Pop_G19G080800	AT5G36930
coord_x	19_12020192	Chr19	12020192	Psi19G007030	Hydroxyacylglutathione hydrolase	Potri.019G062600	Pop_A19G053000	AT3G10850	GLY2
diff_x	19_13326524	Chr19	13326524	Psi19G007950	metalloendopeptidase activity	Potri.019G073800	Pop_A19G053210	AT1G24140	AT3-MMP
cross_hori_max	19_15588636	Chr19	15588636	Psi19G010090	Protein of unknown function (DUF568)	Potri.013G118300	Pop_G19G009625	AT5G47530

## Sheet: Table S3
Supplementary Table S3. Go annotation results of GWAS-related gene sets
Gene ID	Class	GO_Name	GO_ID
Potri.002G168200	Molecular function	jasmonate-amino synthetase activity	GO:0080123
Potri.019G073800 Potri.001G148400 Potri.005G185700	Molecular function	lateral root formation	GO:0010311
Potri.010G105300	Molecular function	N-acetyl-gamma-glutamyl-phosphate reductase activity	GO:0003942
Potri.013G077200 Potri.002G215100	Molecular function	post-embryonic root development	GO:0048528
Potri.010G206001	Molecular function	root morphogenesis	GO:0010015
Potri.016G110300	Molecular function	omega peptidase activity	GO:0008242
Potri.001G148400	Molecular function	ATP-dependent peptidase activity	GO:0004176
Potri.018G055100	Molecular function	NAD+ ADP-ribosyltransferase activity	GO:0003950
Potri.019G073800 Potri.016G110300 Potri.002G215100 Potri.001G148400	Molecular function	peptidase activity	GO:0008233
Potri.002G168200	Molecular function	acid-amino acid ligase activity	GO:0016881
Potri.019G073800 Potri.002G215100 Potri.001G148400	Molecular function	endopeptidase activity	GO:0004175
Potri.002G070500 Potri.010G219600	Molecular function	ubiquitin-like protein transferase activity	GO:0019787
Potri.002G070500 Potri.010G219600	Molecular function	aminoacyltransferase activity	GO:0016755
Potri.018G055100	Molecular function	pentosyltransferase activity	GO:0016763
Potri.004G013900	Molecular function	galactosyltransferase activity	GO:0008378
Potri.010G105300	Molecular function	oxidoreductase activity, acting on the aldehyde or oxo group of donors, NAD or NADP as acceptor	GO:0016620
Potri.008G147400	Molecular function	potassium ion transmembrane transporter activity	GO:0015079
Potri.002G081500	Molecular function	obsolete signal transducer activity	GO:0004871
Potri.010G105300	Molecular function	oxidoreductase activity, acting on the aldehyde or oxo group of donors	GO:0016903
Potri.001G046100	Molecular function	3-beta-hydroxy-delta5-steroid dehydrogenase activity	GO:0003854
Potri.001G046100	Molecular function	steroid dehydrogenase activity	GO:0016229
Potri.001G046100	Molecular function	steroid dehydrogenase activity, acting on the CH-OH group of donors, NAD or NADP as acceptor	GO:0033764
Potri.002G070500 Potri.010G219600 Potri.001G152500	Molecular function	acyltransferase activity	GO:0016746
Potri.002G081300 Potri.002G215100 Potri.001G148400	Molecular function	ATP-dependent activity	GO:0140657
Potri.019G073800 Potri.002G215100 Potri.010G219600 Potri.009G087200	Molecular function	zinc ion binding	GO:0008270
Potri.002G070500 Potri.013G144600 Potri.019G073800 Potri.016G110300 Potri.002G215100 Potri.010G219600 Potri.001G217700 Potri.T032400 Potri.001G148400	Molecular function	catalytic activity, acting on a protein	GO:0140096
Potri.002G168200	Molecular function	ligase activity, forming carbon-nitrogen bonds	GO:0016879
Potri.007G111800	Molecular function	endopeptidase inhibitor activity	GO:0004866
Potri.007G111800	Molecular function	peptidase inhibitor activity	GO:0030414
Potri.007G111800	Molecular function	peptidase regulator activity	GO:0061134
Potri.007G111800	Molecular function	endopeptidase regulator activity	GO:0061135
Potri.010G105300	Molecular function	NAD binding	GO:0051287
Potri.002G172101 Potri.010G105300	Molecular function	protein dimerization activity	GO:0046983
Potri.008G147400	Molecular function	salt transmembrane transporter activity	GO:1901702
Potri.002G215100	Molecular function	DNA helicase activity	GO:0003678
Potri.002G215100	Molecular function	ATP-dependent activity, acting on DNA	GO:0008094
Potri.008G147400	Molecular function	metal ion transmembrane transporter activity	GO:0046873
Potri.012G142000 Potri.019G073800 Potri.002G215100 Potri.010G219600 Potri.009G087200	Molecular function	transition metal ion binding	GO:0046914
Potri.002G081300	Molecular function	microtubule motor activity	GO:0003777
Potri.002G215100	Molecular function	helicase activity	GO:0004386
Potri.002G081300	Molecular function	cytoskeletal motor activity	GO:0003774
Potri.002G081300	Molecular function	microtubule binding	GO:0008017
Potri.002G081300	Molecular function	tubulin binding	GO:0015631
Potri.001G148400	Molecular function	serine-type endopeptidase activity	GO:0004252
Potri.002G070500	Molecular function	ubiquitin-protein transferase activity	GO:0004842
Potri.002G215100	Molecular function	catalytic activity, acting on DNA	GO:0140097
Potri.002G081300	Molecular function	cytoskeletal protein binding	GO:0008092
Potri.003G156100	Molecular function	oxidoreductase activity, acting on peroxide as acceptor	GO:0016684
Potri.003G156100	Molecular function	peroxidase activity	GO:0004601
Potri.010G105300 Potri.T011750 Potri.002G081300 Potri.002G215100 Potri.007G039000 Potri.001G217700 Potri.001G148400	Molecular function	adenyl nucleotide binding	GO:0030554
Potri.003G156100	Molecular function	antioxidant activity	GO:0016209
Potri.001G046100	Molecular function	oxidoreductase activity, acting on the CH-OH group of donors, NAD or NADP as acceptor	GO:0016616
Potri.002G172101 Potri.005G185700 Potri.013G144600 Potri.010G105300 Potri.T011750 Potri.002G081300 Potri.013G114700 Potri.010G215200 Potri.013G061400	Molecular function	protein binding	GO:0005515
Potri.012G142000 Potri.003G156100	Molecular function	heme binding	GO:0020037
Potri.002G168200	Molecular function	ligase activity	GO:0016874
Potri.001G046100	Molecular function	oxidoreductase activity, acting on CH-OH group of donors	GO:0016614
Potri.007G111800	Molecular function	enzyme inhibitor activity	GO:0004857
Potri.012G142000 Potri.003G156100	Molecular function	tetrapyrrole binding	GO:0046906
Potri.018G055100 Potri.004G013900	Molecular function	glycosyltransferase activity	GO:0016757
Potri.002G215100	Molecular function	ATP hydrolysis activity	GO:0016887
Potri.001G148400	Molecular function	serine hydrolase activity	GO:0017171
Potri.001G148400	Molecular function	serine-type peptidase activity	GO:0008236
Potri.008G147400	Molecular function	monoatomic cation transmembrane transporter activity	GO:0008324
Potri.010G105300 Potri.T011750 Potri.002G081300 Potri.002G215100 Potri.007G039000 Potri.001G217700 Potri.001G148400	Molecular function	purine nucleotide binding	GO:0017076
Potri.008G147400	Molecular function	inorganic cation transmembrane transporter activity	GO:0022890
Potri.012G142000 Potri.001G046100 Potri.010G105300 Potri.003G156100 Potri.015G037800	Molecular function	oxidoreductase activity	GO:0016491
Potri.002G081300 Potri.002G215100 Potri.007G039000 Potri.001G217700 Potri.001G148400	Molecular function	ATP binding	GO:0005524
Potri.T011750 Potri.002G081300 Potri.002G215100 Potri.007G039000 Potri.001G217700 Potri.001G148400	Molecular function	adenyl ribonucleotide binding	GO:0032559
Potri.010G197300 Potri.018G091700 Potri.012G142000 Potri.013G077200 Potri.010G105300 Potri.T011750 Potri.002G081300 Potri.002G215100 Potri.007G039000 Potri.003G156100 Potri.001G217700 Potri.013G061400 Potri.001G148400	Molecular function	heterocyclic compound binding	GO:1901363
Potri.010G197300 Potri.018G091700 Potri.012G142000 Potri.013G077200 Potri.010G105300 Potri.T011750 Potri.002G081300 Potri.002G215100 Potri.007G039000 Potri.003G156100 Potri.001G217700 Potri.013G061400 Potri.001G148400	Molecular function	organic cyclic compound binding	GO:0097159
Potri.012G142000 Potri.019G073800 Potri.002G215100 Potri.010G219600 Potri.009G087200	Molecular function	metal ion binding	GO:0046872
Potri.008G147400	Molecular function	inorganic molecular entity transmembrane transporter activity	GO:0015318
Potri.012G142000 Potri.019G073800 Potri.002G215100 Potri.010G219600 Potri.009G087200	Molecular function	cation binding	GO:0043169
Potri.007G111800	Molecular function	enzyme regulator activity	GO:0030234
Potri.002G215100	Molecular function	ribonucleoside triphosphate phosphatase activity	GO:0017111
Potri.010G105300 Potri.T011750 Potri.002G081300 Potri.002G215100 Potri.007G039000 Potri.001G217700 Potri.001G148400	Molecular function	nucleotide binding	GO:0000166
Potri.010G105300 Potri.T011750 Potri.002G081300 Potri.002G215100 Potri.007G039000 Potri.001G217700 Potri.001G148400	Molecular function	nucleoside phosphate binding	GO:1901265
Potri.007G111800	Molecular function	molecular function regulator activity	GO:0098772
Potri.002G168200 Potri.002G070500 Potri.018G055100 Potri.013G144600 Potri.012G142000 Potri.019G073800 Potri.001G046100 Potri.010G105300 Potri.016G110300 Potri.010G206001 Potri.004G013900 Potri.002G215100 Potri.010G219600 Potri.003G156100 Potri.001G217700 Potri.001G152500 Potri.015G037800 Potri.T032400 Potri.001G148400	Molecular function	catalytic activity	GO:0003824
Potri.002G215100	Molecular function	pyrophosphatase activity	GO:0016462
Potri.002G172101 Potri.010G197300 Potri.005G185700 Potri.018G091700 Potri.013G144600 Potri.012G142000 Potri.019G073800 Potri.013G077200 Potri.010G105300 Potri.T011750 Potri.002G081300 Potri.013G114700 Potri.002G215100 Potri.007G039000 Potri.010G219600 Potri.003G156100 Potri.010G215200 Potri.001G217700 Potri.009G087200 Potri.013G061400 Potri.001G148400	Molecular function	binding	GO:0005488
Potri.001G152500	Molecular function	acyltransferase activity, transferring groups other than amino-acyl groups	GO:0016747
Potri.008G147400	Molecular function	monoatomic ion transmembrane transporter activity	GO:0015075
Potri.002G215100	Molecular function	hydrolase activity, acting on acid anhydrides, in phosphorus-containing anhydrides	GO:0016818
Potri.002G081300 Potri.002G215100 Potri.007G039000 Potri.001G217700 Potri.001G148400	Molecular function	purine ribonucleoside triphosphate binding	GO:0035639
Potri.013G061400	Molecular function	RNA binding	GO:0003723
Potri.002G215100	Molecular function	hydrolase activity, acting on acid anhydrides	GO:0016817
Potri.T011750 Potri.002G081300 Potri.002G215100 Potri.007G039000 Potri.001G217700 Potri.001G148400	Molecular function	purine ribonucleotide binding	GO:0032555
Potri.010G105300 Potri.T011750 Potri.002G081300 Potri.002G215100 Potri.007G039000 Potri.001G217700 Potri.001G148400	Molecular function	small molecule binding	GO:0036094
Potri.T011750 Potri.002G081300 Potri.002G215100 Potri.007G039000 Potri.001G217700 Potri.001G148400	Molecular function	ribonucleotide binding	GO:0032553
Potri.002G070500 Potri.018G055100 Potri.013G144600 Potri.004G013900 Potri.010G219600 Potri.001G217700 Potri.001G152500 Potri.T032400	Molecular function	transferase activity	GO:0016740
Potri.T011750 Potri.002G081300 Potri.002G215100 Potri.007G039000 Potri.001G217700 Potri.001G148400	Molecular function	carbohydrate derivative binding	GO:0097367
Potri.002G215100	Molecular function	catalytic activity, acting on a nucleic acid	GO:0140640
Potri.017G145500 Potri.008G147400	Molecular function	transporter activity	GO:0005215
Potri.012G142000	Molecular function	oxidoreductase activity, acting on paired donors, with incorporation or reduction of molecular oxygen	GO:0016705
Potri.012G142000	Molecular function	iron ion binding	GO:0005506
Potri.T011750 Potri.002G081300 Potri.002G215100 Potri.007G039000 Potri.001G217700 Potri.001G148400	Molecular function	anion binding	GO:0043168
Potri.012G142000 Potri.019G073800 Potri.T011750 Potri.002G081300 Potri.002G215100 Potri.007G039000 Potri.010G219600 Potri.001G217700 Potri.009G087200 Potri.001G148400	Molecular function	ion binding	GO:0043167
Potri.T011750	Molecular function	ADP binding	GO:0043531
Potri.004G013900	Molecular function	hexosyltransferase activity	GO:0016758
Potri.019G073800 Potri.016G110300 Potri.002G215100 Potri.001G148400	Molecular function	hydrolase activity	GO:0016787
Potri.010G197300 Potri.018G091700 Potri.013G077200 Potri.013G061400	Molecular function	nucleic acid binding	GO:0003676
Potri.013G144600 Potri.001G217700 Potri.T032400	Molecular function	protein kinase activity	GO:0004672
Potri.008G147400	Molecular function	transmembrane transporter activity	GO:0022857
Potri.013G144600 Potri.001G217700 Potri.T032400	Molecular function	phosphotransferase activity, alcohol group as acceptor	GO:0016773
Potri.013G144600 Potri.001G217700 Potri.T032400	Molecular function	kinase activity	GO:0016301
Potri.010G197300 Potri.013G077200	Molecular function	DNA binding	GO:0003677
Potri.013G144600 Potri.001G217700 Potri.T032400	Molecular function	transferase activity, transferring phosphorus-containing groups	GO:0016772
Potri.017G145500 Potri.002G172101 Potri.010G197300 Potri.002G168200 Potri.002G070500 Potri.005G185700 Potri.018G055100 Potri.018G091700 Potri.013G144600 Potri.012G142000 Potri.019G073800 Potri.007G111800 Potri.013G077200 Potri.001G046100 Potri.010G105300 Potri.T011750 Potri.002G081300 Potri.016G110300 Potri.010G206001 Potri.004G013900 Potri.013G114700 Potri.008G147400 Potri.002G215100 Potri.007G0…	Molecular function	molecular_function	GO:0003674
Potri.013G077200	Cellular component	nuclear origin of replication recognition complex	GO:0005664
Potri.001G359300	Cellular component	CCR4-NOT complex	GO:0030014
Potri.013G077200	Cellular component	origin recognition complex	GO:0000808
Potri.009G129800 Potri.011G126200	Cellular component	endoplasmic reticulum subcompartment	GO:0098827
Potri.009G129800 Potri.011G126200	Cellular component	endoplasmic reticulum membrane	GO:0005789
Potri.009G129800 Potri.011G126200	Cellular component	nuclear outer membrane-endoplasmic reticulum membrane network	GO:0042175
Potri.009G129800 Potri.011G126200	Cellular component	organelle subcompartment	GO:0031984
Potri.002G081500	Cellular component	extrinsic component of cytoplasmic side of plasma membrane	GO:0031234
Potri.002G081500	Cellular component	cytoplasmic side of membrane	GO:0098562
Potri.002G081500	Cellular component	cytoplasmic side of plasma membrane	GO:0009898
Potri.002G081500	Cellular component	extrinsic component of plasma membrane	GO:0019897
Potri.002G081500	Cellular component	heterotrimeric G-protein complex	GO:0005834
Potri.002G081500	Cellular component	GTPase complex	GO:1905360
Potri.002G081500	Cellular component	side of membrane	GO:0098552
Potri.009G129800 Potri.011G126200	Cellular component	endoplasmic reticulum	GO:0005783
Potri.019G073800	Cellular component	extracellular matrix	GO:0031012
Potri.002G081500	Cellular component	plasma membrane protein complex	GO:0098797
Potri.013G077200	Cellular component	nuclear chromosome	GO:0000228
Potri.002G081500	Cellular component	extrinsic component of membrane	GO:0019898
Potri.009G129800 Potri.011G126200	Cellular component	organelle membrane	GO:0031090
Potri.002G081500	Cellular component	plasma membrane	GO:0005886
Potri.009G129800 Potri.011G126200	Cellular component	endomembrane system	GO:0012505
Potri.019G073800 Potri.002G081500	Cellular component	cell periphery	GO:0071944
Potri.013G077200	Cellular component	nuclear lumen	GO:0031981
Potri.017G145500 Potri.011G114200 Potri.018G037400 Potri.009G129800 Potri.002G081500 Potri.004G013900 Potri.013G118300 Potri.011G126200 Potri.008G147400 Potri.002G215100	Cellular component	membrane	GO:0016020
Potri.013G077200	Cellular component	organelle lumen	GO:0043233
Potri.013G077200	Cellular component	membrane-enclosed lumen	GO:0031974
Potri.013G077200	Cellular component	intracellular organelle lumen	GO:0070013
Potri.002G081300	Cellular component	kinesin complex	GO:0005871
Potri.002G081300	Cellular component	microtubule associated complex	GO:0005875
Potri.001G359300	Cellular component	intracellular protein-containing complex	GO:0140535
Potri.013G077200	Cellular component	chromosome	GO:0005694
Potri.009G129800 Potri.010G105300 Potri.011G126200	Cellular component	cytoplasm	GO:0005737
Potri.019G073800	Cellular component	external encapsulating structure	GO:0030312
Potri.013G077200	Cellular component	nuclear protein-containing complex	GO:0140513
Potri.002G081300	Cellular component	microtubule cytoskeleton	GO:0015630
Potri.001G359300 Potri.013G077200 Potri.002G081300 Potri.002G081500	Cellular component	protein-containing complex	GO:0032991
Potri.002G081300	Cellular component	cytoskeleton	GO:0005856
Potri.009G129800 Potri.013G077200 Potri.011G126200 Potri.010G219600	Cellular component	intracellular membrane-bounded organelle	GO:0043231
Potri.009G129800 Potri.013G077200 Potri.011G126200 Potri.010G219600	Cellular component	membrane-bounded organelle	GO:0043227
Potri.002G081500	Cellular component	membrane protein complex	GO:0098796
Potri.002G081500	Cellular component	catalytic complex	GO:1902494
Potri.013G077200 Potri.010G219600	Cellular component	nucleus	GO:0005634
Potri.013G077200 Potri.002G081300	Cellular component	non-membrane-bounded organelle	GO:0043228
Potri.013G077200 Potri.002G081300	Cellular component	intracellular non-membrane-bounded organelle	GO:0043232
Potri.009G129800 Potri.013G077200 Potri.002G081300 Potri.011G126200 Potri.010G219600	Cellular component	intracellular organelle	GO:0043229
Potri.009G129800 Potri.013G077200 Potri.002G081300 Potri.011G126200 Potri.010G219600	Cellular component	organelle	GO:0043226
Potri.017G145500 Potri.001G359300 Potri.011G114200 Potri.018G037400 Potri.009G129800 Potri.019G073800 Potri.013G077200 Potri.010G105300 Potri.002G081300 Potri.002G081500 Potri.004G013900 Potri.013G118300 Potri.011G126200 Potri.008G147400 Potri.002G215100 Potri.010G219600	Cellular component	cellular_component	GO:0005575
Potri.009G129800 Potri.013G077200 Potri.010G105300 Potri.002G081300 Potri.011G126200 Potri.010G219600	Cellular component	intracellular anatomical structure	GO:0005622
Potri.017G145500 Potri.011G114200 Potri.018G037400 Potri.009G129800 Potri.019G073800 Potri.013G077200 Potri.010G105300 Potri.002G081300 Potri.002G081500 Potri.004G013900 Potri.013G118300 Potri.011G126200 Potri.008G147400 Potri.002G215100 Potri.010G219600	Cellular component	cellular anatomical entity	GO:0110165
Potri.002G168200 Potri.010G219600	Biological process	response to external stimulus	GO:0009605
Potri.002G168200 Potri.T011750 Potri.002G081500 Potri.010G219600 Potri.010G215200	Biological process	cell communication	GO:0007154
Potri.002G168200	Biological process	response to jasmonic acid	GO:0009753
Potri.002G168200	Biological process	regulation of innate immune response	GO:0045088
Potri.002G168200	Biological process	positive regulation of innate immune response	GO:0045089
Potri.002G168200	Biological process	regulation of immune response	GO:0050776
Potri.002G168200	Biological process	positive regulation of immune response	GO:0050778
Potri.002G168200	Biological process	regulation of defense response	GO:0031347
Potri.002G168200	Biological process	positive regulation of defense response	GO:0031349
Potri.002G168200	Biological process	regulation of immune system process	GO:0002682
Potri.002G168200	Biological process	positive regulation of immune system process	GO:0002684
Potri.002G168200	Biological process	induced systemic resistance, jasmonic acid mediated signaling pathway	GO:0009864
Potri.002G168200	Biological process	jasmonic acid mediated signaling pathway	GO:0009867
Potri.002G168200	Biological process	long-chain fatty acid metabolic process	GO:0001676
Potri.002G168200	Biological process	activation of innate immune response	GO:0002218
Potri.002G168200	Biological process	immune effector process	GO:0002252
Potri.002G168200	Biological process	activation of immune response	GO:0002253
Potri.002G168200	Biological process	cellular response to jasmonic acid stimulus	GO:0071395
Potri.002G168200	Biological process	cellular response to fatty acid	GO:0071398
Potri.002G168200	Biological process	regulation of response to biotic stimulus	GO:0002831
Potri.002G168200	Biological process	positive regulation of response to biotic stimulus	GO:0002833
Potri.002G168200	Biological process	positive regulation of response to external stimulus	GO:0032103
Potri.002G168200	Biological process	response to fatty acid	GO:0070542
Potri.002G168200	Biological process	induced systemic resistance	GO:0009682
Potri.002G168200	Biological process	jasmonic acid metabolic process	GO:0009694
Potri.002G168200	Biological process	regulation of response to external stimulus	GO:0032101
Potri.002G168200	Biological process	hormone-mediated signaling pathway	GO:0009755
Potri.002G168200	Biological process	innate immune response	GO:0045087
Potri.002G168200	Biological process	cellular response to hormone stimulus	GO:0032870
Potri.002G168200	Biological process	cellular response to organic substance	GO:0071310
Potri.002G168200	Biological process	response to lipid	GO:0033993
Potri.002G168200	Biological process	cellular response to lipid	GO:0071396
Potri.002G168200	Biological process	regulation of response to stress	GO:0080134
Potri.002G168200	Biological process	immune response	GO:0006955
Potri.002G168200	Biological process	cellular response to endogenous stimulus	GO:0071495
Potri.002G168200	Biological process	immune system process	GO:0002376
Potri.002G168200 Potri.T011750 Potri.001G306300 Potri.002G081500 Potri.010G219600 Potri.003G156100 Potri.010G215200	Biological process	response to stimulus	GO:0050896
Potri.010G219600	Biological process	protein sumoylation	GO:0016925
Potri.002G168200	Biological process	cellular response to oxygen-containing compound	GO:1901701
Potri.002G168200	Biological process	positive regulation of response to stimulus	GO:0048584
Potri.002G168200	Biological process	defense response to bacterium	GO:0042742
Potri.002G168200	Biological process	response to bacterium	GO:0009617
Potri.002G168200 Potri.T011750 Potri.002G081500 Potri.010G219600 Potri.010G215200	Biological process	cellular response to stimulus	GO:0051716
Potri.002G168200	Biological process	cellular response to chemical stimulus	GO:0070887
Potri.002G168200	Biological process	response to external biotic stimulus	GO:0043207
Potri.002G168200	Biological process	defense response to other organism	GO:0098542
Potri.002G168200	Biological process	biological process involved in interspecies interaction between organisms	GO:0044419
Potri.002G168200	Biological process	response to other organism	GO:0051707
Potri.002G168200 Potri.T011750 Potri.002G081500 Potri.010G215200	Biological process	signaling	GO:0023052
Potri.002G168200 Potri.T011750 Potri.002G081500 Potri.010G215200	Biological process	signal transduction	GO:0007165
Potri.002G070500 Potri.010G219600	Biological process	protein modification by small protein conjugation	GO:0032446
Potri.001G359300	Biological process	RNA catabolic process	GO:0006401
Potri.001G359300	Biological process	mRNA catabolic process	GO:0006402
Potri.002G070500 Potri.010G219600	Biological process	protein modification by small protein conjugation or removal	GO:0070647
Potri.002G168200	Biological process	response to oxygen-containing compound	GO:1901700
Potri.002G168200 Potri.001G306300	Biological process	response to endogenous stimulus	GO:0009719
Potri.002G168200 Potri.001G306300	Biological process	response to hormone	GO:0009725
Potri.010G219600	Biological process	growth	GO:0040007
Potri.010G219600	Biological process	cell growth	GO:0016049
Potri.002G168200	Biological process	regulation of response to stimulus	GO:0048583
Potri.001G359300	Biological process	nucleobase-containing compound catabolic process	GO:0034655
Potri.002G168200 Potri.001G306300	Biological process	response to organic substance	GO:0010033
Potri.010G219600	Biological process	cellular response to external stimulus	GO:0071496
Potri.002G168200	Biological process	positive regulation of biological process	GO:0048518
Potri.010G219600	Biological process	cellular response to extracellular stimulus	GO:0031668
Potri.002G168200 Potri.001G306300	Biological process	response to chemical	GO:0042221
Potri.010G219600	Biological process	response to extracellular stimulus	GO:0009991
Potri.002G168200	Biological process	response to wounding	GO:0009611
Potri.001G359300 Potri.001G148400	Biological process	macromolecule catabolic process	GO:0009057
Potri.010G219600	Biological process	peptidyl-lysine modification	GO:0018205
Potri.001G359300	Biological process	heterocycle catabolic process	GO:0046700
Potri.001G359300	Biological process	cellular nitrogen compound catabolic process	GO:0044270
Potri.001G359300	Biological process	organic cyclic compound catabolic process	GO:1901361
Potri.002G081500	Biological process	G protein-coupled receptor signaling pathway	GO:0007186
Potri.001G359300	Biological process	aromatic compound catabolic process	GO:0019439
Potri.008G147400	Biological process	potassium ion transmembrane transport	GO:0071805
Potri.008G147400	Biological process	potassium ion transport	GO:0006813
Potri.001G359300	Biological process	negative regulation of gene expression	GO:0010629
Potri.001G359300	Biological process	negative regulation of macromolecule metabolic process	GO:0010605
Potri.001G359300	Biological process	negative regulation of metabolic process	GO:0009892
Potri.002G168200	Biological process	response to biotic stimulus	GO:0009607
Potri.001G046100	Biological process	steroid biosynthetic process	GO:0006694
Potri.001G046100	Biological process	steroid metabolic process	GO:0008202
Potri.001G359300 Potri.001G148400	Biological process	organic substance catabolic process	GO:1901575
Potri.004G013900	Biological process	protein glycosylation	GO:0006486
Potri.004G013900	Biological process	macromolecule glycosylation	GO:0043413
Potri.013G077200	Biological process	DNA replication	GO:0006260
Potri.001G359300	Biological process	negative regulation of biological process	GO:0048519
Potri.019G073800 Potri.002G215100 Potri.001G148400	Biological process	proteolysis	GO:0006508
Potri.010G105300	Biological process	amino acid biosynthetic process	GO:0008652
Potri.004G013900	Biological process	glycosylation	GO:0070085
Potri.001G359300 Potri.001G148400	Biological process	catabolic process	GO:0009056
Potri.004G013900	Biological process	glycoprotein biosynthetic process	GO:0009101
Potri.004G013900	Biological process	glycoprotein metabolic process	GO:0009100
Potri.002G168200	Biological process	defense response	GO:0006952
Potri.001G359300	Biological process	cellular catabolic process	GO:0044248
Potri.010G219600	Biological process	peptidyl-amino acid modification	GO:0018193
Potri.010G197300 Potri.002G168200 Potri.001G359300 Potri.T011750 Potri.002G081500 Potri.010G215200	Biological process	regulation of biological process	GO:0050789
Potri.010G215200	Biological process	phosphorelay signal transduction system	GO:0000160
Potri.010G197300 Potri.002G168200 Potri.001G359300 Potri.T011750 Potri.002G081500 Potri.010G215200	Biological process	biological regulation	GO:0065007
Potri.002G081300	Biological process	microtubule-based movement	GO:0007018
Potri.001G359300	Biological process	mRNA metabolic process	GO:0016071
Potri.001G306300	Biological process	response to auxin	GO:0009733
Potri.002G168200	Biological process	fatty acid metabolic process	GO:0006631
Potri.008G147400	Biological process	monoatomic cation transmembrane transport	GO:0098655
Potri.008G147400	Biological process	monoatomic ion transmembrane transport	GO:0034220
Potri.002G070500	Biological process	protein ubiquitination	GO:0016567
Potri.001G148400	Biological process	protein catabolic process	GO:0030163
Potri.002G168200 Potri.010G105300	Biological process	carboxylic acid metabolic process	GO:0019752
Potri.012G142000 Potri.001G046100 Potri.010G105300 Potri.003G156100 Potri.015G037800	Biological process	obsolete oxidation-reduction process	GO:0055114
Potri.002G168200 Potri.010G105300	Biological process	oxoacid metabolic process	GO:0043436
Potri.008G147400	Biological process	inorganic cation transmembrane transport	GO:0098662
Potri.015G037800	Biological process	cell redox homeostasis	GO:0045454
Potri.002G168200 Potri.010G105300	Biological process	organic acid metabolic process	GO:0006082
Potri.008G147400	Biological process	inorganic ion transmembrane transport	GO:0098660
Potri.003G156100	Biological process	response to oxidative stress	GO:0006979
Potri.002G070500 Potri.013G144600 Potri.019G073800 Potri.004G013900 Potri.002G215100 Potri.010G219600 Potri.001G217700 Potri.T032400 Potri.001G148400	Biological process	protein metabolic process	GO:0019538
Potri.015G037800	Biological process	homeostatic process	GO:0042592
Potri.015G037800	Biological process	cellular homeostasis	GO:0019725
Potri.002G070500 Potri.013G144600 Potri.019G073800 Potri.010G105300 Potri.004G013900 Potri.002G215100 Potri.010G219600 Potri.001G217700 Potri.T032400 Potri.001G148400	Biological process	organonitrogen compound metabolic process	GO:1901564
Potri.002G168200 Potri.001G046100	Biological process	lipid metabolic process	GO:0006629
Potri.010G197300 Potri.002G168200 Potri.T011750 Potri.002G081500 Potri.010G215200	Biological process	regulation of cellular process	GO:0050794
Potri.004G013900	Biological process	carbohydrate derivative biosynthetic process	GO:1901137
Potri.001G148400	Biological process	organonitrogen compound catabolic process	GO:1901565
Potri.002G168200	Biological process	monocarboxylic acid metabolic process	GO:0032787
Potri.010G105300	Biological process	carboxylic acid biosynthetic process	GO:0046394
Potri.017G145500 Potri.010G197300 Potri.002G168200 Potri.001G359300 Potri.011G114200 Potri.002G070500 Potri.013G144600 Potri.019G073800 Potri.013G077200 Potri.001G046100 Potri.010G105300 Potri.T011750 Potri.002G081300 Potri.001G306300 Potri.002G081500 Potri.004G013900 Potri.008G147400 Potri.002G215100 Potri.010G219600 Potri.003G156100 Potri.010G215200 Potri.001G217700 Potri.015G037800 Potri.T0324…	Biological process	biological_process	GO:0008150
Potri.010G105300	Biological process	organic acid biosynthetic process	GO:0016053
Potri.002G168200 Potri.003G156100	Biological process	response to stress	GO:0006950
Potri.002G081300	Biological process	microtubule-based process	GO:0007017
Potri.002G070500 Potri.013G144600 Potri.004G013900 Potri.010G219600 Potri.001G217700 Potri.T032400	Biological process	protein modification process	GO:0036211
Potri.010G215200	Biological process	intracellular signal transduction	GO:0035556
Potri.002G070500 Potri.013G144600 Potri.004G013900 Potri.010G219600 Potri.001G217700 Potri.T032400	Biological process	macromolecule modification	GO:0043412
Potri.008G147400	Biological process	metal ion transport	GO:0030001
Potri.010G105300	Biological process	amino acid metabolic process	GO:0006520
Potri.010G105300	Biological process	small molecule biosynthetic process	GO:0044283
Potri.011G114200	Biological process	protein transport	GO:0015031
Potri.011G114200	Biological process	establishment of protein localization	GO:0045184
Potri.011G114200	Biological process	cellular macromolecule localization	GO:0070727
Potri.011G114200	Biological process	protein localization	GO:0008104
Potri.001G046100	Biological process	lipid biosynthetic process	GO:0008610
Potri.002G168200	Biological process	cellular lipid metabolic process	GO:0044255
Potri.010G197300 Potri.002G168200 Potri.001G359300 Potri.002G070500 Potri.013G144600 Potri.019G073800 Potri.013G077200 Potri.001G046100 Potri.010G105300 Potri.004G013900 Potri.002G215100 Potri.010G219600 Potri.001G217700 Potri.T032400 Potri.001G148400	Biological process	primary metabolic process	GO:0044238
Potri.013G077200	Biological process	DNA metabolic process	GO:0006259
Potri.010G197300 Potri.001G359300 Potri.002G070500 Potri.013G144600 Potri.019G073800 Potri.013G077200 Potri.010G105300 Potri.004G013900 Potri.002G215100 Potri.010G219600 Potri.001G217700 Potri.T032400 Potri.001G148400	Biological process	nitrogen compound metabolic process	GO:0006807
Potri.004G013900	Biological process	carbohydrate derivative metabolic process	GO:1901135
Potri.010G197300 Potri.001G359300 Potri.002G070500 Potri.013G144600 Potri.019G073800 Potri.013G077200 Potri.004G013900 Potri.002G215100 Potri.010G219600 Potri.001G217700 Potri.T032400 Potri.001G148400	Biological process	macromolecule metabolic process	GO:0043170
Potri.011G114200	Biological process	macromolecule localization	GO:0033036
Potri.011G114200	Biological process	cellular localization	GO:0051641
Potri.002G168200 Potri.010G105300	Biological process	small molecule metabolic process	GO:0044281
Potri.008G147400	Biological process	monoatomic cation transport	GO:0006812
Potri.011G114200	Biological process	nitrogen compound transport	GO:0071705
Potri.011G114200	Biological process	organic substance transport	GO:0071702
Potri.010G197300 Potri.002G168200 Potri.001G359300 Potri.002G070500 Potri.013G144600 Potri.019G073800 Potri.013G077200 Potri.001G046100 Potri.010G105300 Potri.004G013900 Potri.002G215100 Potri.010G219600 Potri.001G217700 Potri.T032400 Potri.001G148400	Biological process	organic substance metabolic process	GO:0071704
Potri.008G147400	Biological process	monoatomic ion transport	GO:0006811
Potri.010G105300 Potri.004G013900	Biological process	organonitrogen compound biosynthetic process	GO:1901566
Potri.017G145500 Potri.011G114200 Potri.008G147400	Biological process	transport	GO:0006810
Potri.017G145500 Potri.011G114200 Potri.008G147400	Biological process	establishment of localization	GO:0051234
Potri.017G145500 Potri.011G114200 Potri.008G147400	Biological process	localization	GO:0051179
Potri.013G144600 Potri.001G217700 Potri.T032400	Biological process	protein phosphorylation	GO:0006468
Potri.010G197300 Potri.001G359300	Biological process	regulation of gene expression	GO:0010468
Potri.013G144600 Potri.001G217700 Potri.T032400	Biological process	phosphorylation	GO:0016310
Potri.010G197300 Potri.001G359300 Potri.013G077200 Potri.001G046100	Biological process	organic cyclic compound metabolic process	GO:1901360
Potri.010G197300 Potri.001G359300	Biological process	regulation of macromolecule metabolic process	GO:0060255
Potri.010G197300 Potri.001G359300	Biological process	regulation of metabolic process	GO:0019222
Potri.010G197300 Potri.002G168200 Potri.001G359300 Potri.011G114200 Potri.013G144600 Potri.013G077200 Potri.010G105300 Potri.T011750 Potri.002G081300 Potri.002G081500 Potri.008G147400 Potri.010G219600 Potri.010G215200 Potri.001G217700 Potri.T032400	Biological process	cellular process	GO:0009987
Potri.010G197300 Potri.001G359300 Potri.013G077200	Biological process	nucleic acid metabolic process	GO:0090304
Potri.010G197300 Potri.001G046100 Potri.010G105300 Potri.004G013900	Biological process	organic substance biosynthetic process	GO:1901576
Potri.008G147400	Biological process	transmembrane transport	GO:0055085
Potri.010G197300 Potri.002G168200 Potri.001G359300 Potri.002G070500 Potri.013G144600 Potri.019G073800 Potri.013G077200 Potri.001G046100 Potri.010G105300 Potri.004G013900 Potri.002G215100 Potri.010G219600 Potri.001G217700 Potri.T032400 Potri.001G148400	Biological process	metabolic process	GO:0008152
Potri.010G197300 Potri.001G046100 Potri.010G105300 Potri.004G013900	Biological process	biosynthetic process	GO:0009058
Potri.010G197300 Potri.001G359300 Potri.013G077200	Biological process	nucleobase-containing compound metabolic process	GO:0006139
Potri.013G144600 Potri.001G217700 Potri.T032400	Biological process	phosphorus metabolic process	GO:0006793
Potri.013G144600 Potri.001G217700 Potri.T032400	Biological process	phosphate-containing compound metabolic process	GO:0006796
Potri.010G197300 Potri.001G046100	Biological process	organic cyclic compound biosynthetic process	GO:1901362
Potri.010G197300 Potri.001G359300 Potri.013G077200	Biological process	heterocycle metabolic process	GO:0046483
Potri.010G197300 Potri.001G359300 Potri.013G077200	Biological process	cellular aromatic compound metabolic process	GO:0006725
Potri.010G197300 Potri.001G359300	Biological process	RNA metabolic process	GO:0016070
Potri.010G197300	Biological process	regulation of DNA-templated transcription	GO:0006355
Potri.010G197300	Biological process	regulation of RNA biosynthetic process	GO:2001141
Potri.010G197300	Biological process	regulation of nucleic acid-templated transcription	GO:1903506
Potri.010G197300	Biological process	regulation of RNA metabolic process	GO:0051252
Potri.010G197300	Biological process	regulation of macromolecule biosynthetic process	GO:0010556
Potri.010G197300	Biological process	regulation of cellular biosynthetic process	GO:0031326
Potri.010G197300	Biological process	regulation of biosynthetic process	GO:0009889
Potri.010G197300	Biological process	regulation of nucleobase-containing compound metabolic process	GO:0019219
Potri.010G197300	Biological process	regulation of primary metabolic process	GO:0080090
Potri.010G197300	Biological process	regulation of nitrogen compound metabolic process	GO:0051171
Potri.010G197300	Biological process	regulation of cellular metabolic process	GO:0031323
Potri.010G197300 Potri.004G013900	Biological process	macromolecule biosynthetic process	GO:0009059
Potri.010G197300 Potri.002G168200 Potri.001G359300 Potri.013G144600 Potri.013G077200 Potri.010G105300 Potri.001G217700 Potri.T032400	Biological process	cellular metabolic process	GO:0044237
Potri.010G197300	Biological process	DNA-templated transcription	GO:0006351
Potri.010G197300	Biological process	nucleic acid-templated transcription	GO:0097659
Potri.010G197300	Biological process	RNA biosynthetic process	GO:0032774
Potri.010G197300 Potri.001G359300 Potri.013G077200	Biological process	cellular nitrogen compound metabolic process	GO:0034641
Potri.010G197300 Potri.001G359300	Biological process	gene expression	GO:0010467
Potri.010G197300	Biological process	nucleobase-containing compound biosynthetic process	GO:0034654
Potri.010G197300	Biological process	aromatic compound biosynthetic process	GO:0019438
Potri.010G197300	Biological process	heterocycle biosynthetic process	GO:0018130
Potri.010G197300 Potri.010G105300	Biological process	cellular biosynthetic process	GO:0044249
Potri.010G197300	Biological process	cellular nitrogen compound biosynthetic process	GO:0044271

## Sheet: Table S4
Supplementary Table S4. lateral root and leaf transcriptome alignment to the P. simonii genome
tissue	% Assigned	assigned alignments	Total alignments
leaf-1	0.716	38998933	54450534
leaf-2	0.716	43751054	61134003
leaf-3	0.729	50479582	69241958
leaf-4	0.701	48656248	69453029
leaf-5	0.719	49899977	69418887
leaf-6	0.714	47877217	67086367
leaf-7	0.728	31557971	43373128
root-1	0.723	62913933	87022746
root-2	0.71	62577071	88187131
root-3	0.714	64447395	90211528
root-4	0.713	49585934	69517212
root-5	0.714	57639908	80761479
root-6	0.717	62924305	87710379
root-7	0.697	70953115	101786793
root-8	0.71	61380017	86410629
root-9	0.674	57675852	85613380

## Sheet: Table S5
Supplementary Table S5. Differentially expressed genes (DEGs) in the lateral roots of P. simonii
	baseMean	log2FoldChange	lfcSE	stat	pvalue	padj	sig
Psi09G010620	29167.4	-4.81523	0.18189	-26.4733	1.97e-154	5.99e-150	up
Psi10G022910	2218.29	-6.4809	0.256821	-25.2351	1.65e-140	2.51e-136	up
Psi03G017800	10959.6	-5.26754	0.21037	-25.0394	2.28e-138	2.31e-134	up
Psi05G002870	1575.92	-6.90212	0.277768	-24.8485	2.69e-136	2.04e-132	up
Psi02G014760	1289.66	-9.61666	0.387581	-24.812	6.65e-136	4.05e-132	up
Psi12G004010	2387.35	-10.9748	0.453627	-24.1934	2.61e-129	1.32e-125	up
Psi06G022190	2209.85	-10.5628	0.437159	-24.1624	5.53e-129	2.4e-125	up
Psi02G002960	5510.89	-12.4725	0.536573	-23.2447	1.61e-119	6.12e-116	up
Psi07G001020	501.474	-7.47276	0.325368	-22.9671	9.94e-117	3.02e-113	up
Psi13G004630	6138.59	-8.78785	0.384758	-22.84	1.84e-115	5.08e-112	up
Psi08G002530	1645.08	-10.4344	0.463085	-22.5324	2e-112	4.67e-109	up
Psi19G009040	3394.96	-3.69825	0.167989	-22.0149	2.07e-107	3.71e-104	up
Psi10G010510	1716.74	-1.56746	0.0720899	-21.7432	8.01e-105	1.35e-101	up
Psi04G007040	2030.94	-6.25839	0.28892	-21.6613	4.75e-104	7.61e-101	up
Psi14G013640	22336.8	-15.4814	0.727536	-21.2792	1.77e-100	2.56e-97	up
Psi16G002550	1971.79	-10.7361	0.522285	-20.556	6.8e-94	8.28e-91	up
Psi05G001200	38213.5	-13.7715	0.684014	-20.1333	3.77e-90	4.25e-87	up
Psi09G003430	10588.7	-16.3283	0.811526	-20.1205	4.88e-90	5.3e-87	up
Psi01G041070	2485.58	-11.6608	0.586625	-19.8777	6.35e-88	6.65e-85	up
Psi16G009800	829	-9.71594	0.490238	-19.8188	2.05e-87	2.08e-84	up
Psi11G014280	8355.97	-10.8053	0.545769	-19.7982	3.08e-87	3.02e-84	up
Psi10G004900	2214.21	-7.29147	0.369879	-19.7131	1.66e-86	1.53e-83	up
Psi10G005480	3300.21	-10.021	0.511159	-19.6044	1.42e-85	1.27e-82	up
Psi02G015870	4259.25	-3.64766	0.186303	-19.5792	2.33e-85	2.02e-82	up
Psi09G006090	15712.6	-5.25549	0.271102	-19.3856	1.02e-83	8.17e-81	up
Psi13G001350	2150.86	-2.72712	0.140757	-19.3747	1.26e-83	9.85e-81	up
Psi02G008460	1599.56	-7.7705	0.403187	-19.2727	9.11e-83	6.76e-80	up
Psi14G005540	1542.26	-8.37675	0.436727	-19.1808	5.36e-82	3.88e-79	up
Psi01G001020	294.539	-7.38373	0.39036	-18.9152	8.55e-80	5.78e-77	up
Psi03G008450	5319.38	-15.3351	0.811132	-18.9058	1.02e-79	6.75e-77	up
Psi16G004670	573.572	-8.65426	0.459721	-18.825	4.71e-79	3.05e-76	up
Psi13G004450	2902.57	-14.4612	0.780348	-18.5317	1.15e-76	6.97e-74	up
Psi17G006800	1021.62	-10.3485	0.564472	-18.3331	4.5e-75	2.58e-72	up
Psi10G020660	176.002	-4.47899	0.244523	-18.3172	6.03e-75	3.4e-72	up
Psi01G035940	39096	-2.80042	0.160448	-17.4537	3.22e-68	1.63e-65	up
Psi04G016550	1158.97	-10.9407	0.627584	-17.433	4.63e-68	2.31e-65	up
Psi01G037140	14963.9	-5.35909	0.309047	-17.3407	2.32e-67	1.14e-64	up
Psi10G005490	12930.3	-6.85529	0.396983	-17.2685	8.13e-67	3.69e-64	up
Psi14G011140	757.269	-8.63183	0.501243	-17.2208	1.85e-66	8.29e-64	up
Psi15G000580	2240.38	-12.1716	0.709429	-17.1569	5.58e-66	2.39e-63	up
Psi17G007560	1099.46	-10.4934	0.612105	-17.1431	7.08e-66	2.99e-63	up
Psi03G009880	1361.16	-11.1807	0.654857	-17.0735	2.34e-65	9.61e-63	up
Psi02G010790	269.822	-7.72076	0.453404	-17.0284	5.05e-65	2.05e-62	up
Psi06G000230	2151.39	-5.83571	0.343293	-16.9992	8.33e-65	3.33e-62	up
Psi01G002430	4782.61	-14.3572	0.844871	-16.9934	9.19e-65	3.63e-62	up
Psi03G020640	2339.67	-14.1502	0.84117	-16.822	1.68e-63	6.4e-61	up
Psi09G015390	5331.39	-5.70957	0.342473	-16.6716	2.11e-62	7.82e-60	up
Psi01G030020	1491.56	-11.0916	0.665694	-16.6618	2.49e-62	9.11e-60	up
Psi12G005640	2139.77	-12.4191	0.745839	-16.6512	2.97e-62	1.07e-59	up
Psi13G010870	452.114	-5.53387	0.333026	-16.617	5.25e-62	1.86e-59	up
Psi18G000060	2959.47	-4.07904	0.246799	-16.5277	2.32e-61	8.1e-59	up
Psi04G008390	1521.04	-9.06206	0.548336	-16.5265	2.37e-61	8.18e-59	up
Psi06G019300	2043.35	-3.15487	0.190998	-16.5178	2.73e-61	9.33e-59	up
Psi12G007630	984.641	-7.39721	0.449078	-16.472	5.83e-61	1.97e-58	up
Psi10G007220	3444.86	-7.61245	0.463297	-16.431	1.15e-60	3.83e-58	up
Psi06G020540	584.263	-3.55556	0.216421	-16.4289	1.19e-60	3.91e-58	up
Psi18G008160	39318.3	-4.47777	0.272561	-16.4285	1.2e-60	3.91e-58	up
Psi13G004110	2144.63	-4.25764	0.259888	-16.3826	2.55e-60	8.24e-58	up
Psi05G000380	468.128	-8.13369	0.496828	-16.3712	3.07e-60	9.82e-58	up
Psi19G003060	4187.73	-13.33	0.815698	-16.3418	4.98e-60	1.58e-57	up
Psi04G003570	511.985	-7.22951	0.442562	-16.3356	5.51e-60	1.73e-57	up
Psi08G007160	1054.92	-9.51338	0.583351	-16.3082	8.63e-60	2.68e-57	up
Psi18G011770	496.75	-9.3106	0.571091	-16.3032	9.37e-60	2.88e-57	up
Psi14G011550	1205.96	-6.49376	0.398562	-16.293	1.11e-59	3.37e-57	up
Psi06G015930	872.12	-12.7264	0.781691	-16.2806	1.36e-59	4.08e-57	up
Psi02G010930	1222.5	-3.80179	0.235992	-16.1098	2.18e-58	6.3e-56	up
Psi19G009110	353.16	-4.37014	0.271972	-16.0684	4.25e-58	1.22e-55	up
Psi10G016420	1925.21	-2.37593	0.148309	-16.0201	9.25e-58	2.6e-55	up
Psi06G008260	721.145	-12.4522	0.777504	-16.0156	9.94e-58	2.77e-55	up
Psi06G004620	2737.77	-2.73347	0.17123	-15.9637	2.29e-57	6.27e-55	up
Psi01G011930	616.158	-6.84356	0.429299	-15.9412	3.28e-57	8.9e-55	up
Psi03G012230	1614.83	-10.5732	0.663502	-15.9355	3.59e-57	9.67e-55	up
Psi01G022400	2689	-6.52616	0.411004	-15.8786	8.92e-57	2.36e-54	up
Psi10G013520	253.508	-7.56381	0.478796	-15.7975	3.23e-56	8.34e-54	up
Psi10G012650	226.935	-7.49315	0.477192	-15.7026	1.45e-55	3.56e-53	up
Psi01G009270	15350.9	-3.46109	0.22108	-15.6554	3.05e-55	7.31e-53	up
Psi01G012220	905.398	-12.7805	0.816645	-15.6501	3.32e-55	7.88e-53	up
Psi18G009550	316.8	-8.68263	0.555219	-15.6382	4e-55	9.43e-53	up
Psi01G020780	1751.14	-2.2876	0.146373	-15.6285	4.66e-55	1.08e-52	up
Psi06G004830	303.772	-7.85179	0.502684	-15.6197	5.34e-55	1.21e-52	up
Psi03G016290	5916.53	-6.13652	0.393208	-15.6063	6.59e-55	1.49e-52	up
Psi05G012450	3065.58	-1.72201	0.110891	-15.5289	2.21e-54	4.91e-52	up
Psi18G003930	1010.71	-10.4214	0.674644	-15.4472	7.88e-54	1.7e-51	up
Psi08G014160	694.846	-3.21958	0.208927	-15.4101	1.4e-53	3e-51	up
Psi14G005330	636.357	-8.10444	0.527505	-15.3637	2.87e-53	6.05e-51	up
Psi03G017410	508.798	-8.09518	0.527187	-15.3554	3.26e-53	6.83e-51	up
Psi15G013740	31575.5	-5.80362	0.378188	-15.3459	3.78e-53	7.86e-51	up
Psi19G009280	968.707	-12.878	0.840401	-15.3236	5.32e-53	1.09e-50	up
Psi01G011500	584.843	-5.37574	0.351301	-15.3024	7.37e-53	1.47e-50	up
Psi05G021740	1811.63	-4.57182	0.299894	-15.2448	1.78e-52	3.52e-50	up
Psi05G016560	1137.63	-13.1099	0.860091	-15.2425	1.85e-52	3.63e-50	up
Psi13G000070	1331.92	-3.3852	0.223491	-15.1469	7.94e-52	1.51e-49	up
Psi01G041860	5232.46	-2.75846	0.182629	-15.1042	1.52e-51	2.82e-49	up
Psi17G011310	709.154	-12.0158	0.801108	-14.999	7.45e-51	1.33e-48	up
Psi10G002110	334.725	-6.51209	0.434383	-14.9916	8.33e-51	1.47e-48	up
Psi05G018950	738.881	-8.92451	0.59933	-14.8908	3.78e-50	6.54e-48	up
Psi18G005470	735.872	-12.4814	0.839156	-14.8737	4.88e-50	8.34e-48	up
Psi07G001420	561.753	-1.65316	0.111891	-14.7747	2.13e-49	3.56e-47	up
Psi15G009720	1244.89	-7.47163	0.506395	-14.7545	2.88e-49	4.78e-47	up
Psi10G015820	6097.73	-4.39844	0.298488	-14.7358	3.8e-49	6.24e-47	up
Psi06G008280	9232.87	-9.1657	0.622746	-14.7182	4.93e-49	7.97e-47	up
Psi11G006720	201.768	-3.56675	0.242346	-14.7176	4.97e-49	7.99e-47	up
Psi09G002310	606.335	-3.22595	0.21975	-14.6801	8.64e-49	1.35e-46	up
Psi01G010920	2027.89	-7.07925	0.483011	-14.6565	1.22e-48	1.89e-46	up
Psi02G002940	1700.22	-5.71115	0.389811	-14.6511	1.33e-48	2.04e-46	up
Psi01G026980	543.935	-10.1187	0.695357	-14.5518	5.69e-48	8.48e-46	up
Psi10G013880	242.554	-5.98428	0.411653	-14.5372	7.04e-48	1.03e-45	up
Psi18G008120	5786.52	-10.341	0.712018	-14.5235	8.6e-48	1.25e-45	up
Psi12G010060	260.542	-6.43567	0.445428	-14.4483	2.57e-47	3.58e-45	up
Psi09G010210	968.66	-12.878	0.891983	-14.4375	3.01e-47	4.18e-45	up
Psi16G009570	316.732	-11.2652	0.781191	-14.4205	3.85e-47	5.27e-45	up
Psi05G014340	1062.75	-5.00427	0.347113	-14.4168	4.06e-47	5.51e-45	up
Psi01G028190	25084.4	-6.66955	0.463555	-14.3878	6.17e-47	8.34e-45	up
Psi05G018940	599.263	-8.27417	0.578105	-14.3126	1.83e-46	2.42e-44	up
Psi02G004000	218.107	-5.98209	0.418001	-14.3112	1.86e-46	2.46e-44	up
Psi01G036700	3258.05	-3.62101	0.253262	-14.2975	2.27e-46	2.99e-44	up
Psi17G014340	363.505	-8.82625	0.617372	-14.2965	2.3e-46	3.02e-44	up
Psi04G018760	29418	-4.45774	0.31241	-14.2689	3.42e-46	4.41e-44	up
Psi18G008760	568.443	-10.4955	0.735803	-14.264	3.67e-46	4.67e-44	up
Psi01G019780	4204.34	-1.70755	0.120064	-14.222	6.69e-46	8.41e-44	up
Psi10G016610	1017.44	-12.1243	0.853661	-14.2027	8.82e-46	1.1e-43	up
Psi16G009810	1983.16	-9.78621	0.692125	-14.1394	2.17e-45	2.69e-43	up
Psi16G002000	1984.18	-6.56111	0.466505	-14.0644	6.28e-45	7.61e-43	up
Psi12G003240	1309.55	-13.313	0.950475	-14.0066	1.42e-44	1.69e-42	up
Psi09G001480	6096.23	-5.55159	0.396957	-13.9854	1.91e-44	2.26e-42	up
Psi16G002200	5085.45	-3.5012	0.250456	-13.9793	2.09e-44	2.45e-42	up
Psi04G021760	561.268	-8.48065	0.607107	-13.969	2.41e-44	2.82e-42	up
Psi10G016410	1804.09	-2.34458	0.16823	-13.9367	3.79e-44	4.32e-42	up
Psi04G021780	7119	-1.83106	0.131435	-13.9313	4.09e-44	4.62e-42	up
Psi04G001750	238.237	-5.6514	0.406193	-13.9131	5.28e-44	5.94e-42	up
Psi01G015310	836.79	-11.8421	0.854479	-13.8589	1.12e-43	1.24e-41	up
Psi11G008690	546.081	-12.0511	0.870371	-13.846	1.35e-43	1.48e-41	up
Psi13G012440	182.422	-6.70908	0.485134	-13.8293	1.7e-43	1.86e-41	up
Psi10G014830	246.614	-8.70786	0.633244	-13.7512	5.01e-43	5.33e-41	up
Psi01G029100	3324.56	-10.004	0.72772	-13.747	5.31e-43	5.62e-41	up
Psi04G001480	606.762	-10.6139	0.772158	-13.7458	5.4e-43	5.7e-41	up
Psi07G006520	280.837	-8.89758	0.647779	-13.7355	6.22e-43	6.55e-41	up
Psi14G004120	3512.22	-3.57908	0.261443	-13.6897	1.17e-42	1.22e-40	up
Psi01G015480	5667.75	-1.57679	0.115634	-13.636	2.44e-42	2.52e-40	up
Psi06G002090	220.331	-7.03296	0.517542	-13.5892	4.64e-42	4.69e-40	up
Psi19G000600	226.229	-5.97927	0.441145	-13.554	7.5e-42	7.48e-40	up
Psi19G005050	232.765	-10.8206	0.801285	-13.5041	1.48e-41	1.46e-39	up
Psi18G007360	10327.1	-2.36781	0.175403	-13.4992	1.58e-41	1.55e-39	up
Psi01G042790	5525.89	-12.649	0.937305	-13.4951	1.67e-41	1.63e-39	up
Psi10G011740	1125.83	-11.447	0.849304	-13.4781	2.1e-41	2.04e-39	up
Psi01G041080	12987.3	-9.13814	0.678668	-13.4648	2.52e-41	2.43e-39	up
Psi16G002210	344.851	-5.1464	0.382349	-13.4599	2.69e-41	2.59e-39	up
Psi01G017290	1297.3	-9.74775	0.728922	-13.3728	8.72e-41	8.18e-39	up
Psi01G018400	1918.72	-5.45595	0.408337	-13.3614	1.02e-40	9.48e-39	up
Psi04G016940	1806.43	-13.3647	1.00032	-13.3605	1.03e-40	9.57e-39	up
Psi11G002300	570.357	-12.1138	0.907368	-13.3505	1.18e-40	1.09e-38	up
Psi08G013310	802.664	-4.08223	0.306018	-13.3398	1.36e-40	1.25e-38	up
Psi01G030320	258.658	-9.03033	0.677434	-13.3302	1.54e-40	1.42e-38	up
Psi14G009350	350.607	-2.59681	0.194813	-13.3298	1.55e-40	1.42e-38	up
Psi08G003790	2234.54	-3.73941	0.280688	-13.3223	1.72e-40	1.56e-38	up
Psi18G007510	494.282	-10.2738	0.772737	-13.2953	2.46e-40	2.23e-38	up
Psi06G016760	474.702	-11.0241	0.829545	-13.2893	2.67e-40	2.4e-38	up
Psi06G015870	299.414	-10.3584	0.779824	-13.2829	2.91e-40	2.59e-38	up
Psi19G008540	1161.33	-8.59637	0.648337	-13.2591	4e-40	3.54e-38	up
Psi15G013920	2248.69	-3.54256	0.267803	-13.2282	6.03e-40	5.33e-38	up
Psi02G016080	917.351	-4.0175	0.303992	-13.2158	7.11e-40	6.23e-38	up
Psi10G009290	467.367	-11.414	0.865807	-13.183	1.1e-39	9.52e-38	up
Psi03G012460	2318.71	-3.51182	0.266832	-13.1612	1.47e-39	1.26e-37	up
Psi18G012560	1225.44	-4.4499	0.33847	-13.1471	1.77e-39	1.51e-37	up
Psi15G004260	306.174	-10.3908	0.792276	-13.1151	2.7e-39	2.28e-37	up
Psi16G009990	464.645	-9.90558	0.755334	-13.1142	2.73e-39	2.3e-37	up
Psi10G019420	183.474	-10.4775	0.799463	-13.1056	3.06e-39	2.57e-37	up
Psi04G017270	1335.11	-8.48237	0.648765	-13.0746	4.6e-39	3.79e-37	up
Psi06G000940	12627.3	-7.64193	0.584495	-13.0744	4.61e-39	3.79e-37	up
Psi02G003950	251.832	-10.9344	0.837552	-13.0552	5.94e-39	4.85e-37	up
Psi16G007000	812.113	-11.799	0.90387	-13.0539	6.04e-39	4.92e-37	up
Psi15G000570	233.524	-10.8255	0.830549	-13.0342	7.82e-39	6.31e-37	up
Psi16G003260	11664.2	-11.8328	0.908174	-13.0292	8.34e-39	6.7e-37	up
Psi06G005480	483.572	-9.37766	0.72181	-12.9919	1.36e-38	1.06e-36	up
Psi10G019390	577.799	-12.1325	0.937518	-12.9411	2.64e-38	2.04e-36	up
Psi05G002330	87.9179	-6.79989	0.527045	-12.9019	4.39e-38	3.36e-36	up
Psi01G017350	1022.08	-6.44947	0.500992	-12.8734	6.35e-38	4.84e-36	up
Psi11G004100	456.893	-8.56886	0.670714	-12.7757	2.24e-37	1.67e-35	up
Psi13G011410	732.651	-8.34422	0.653442	-12.7696	2.42e-37	1.8e-35	up
Psi08G016200	294.005	-10.3324	0.810471	-12.7486	3.17e-37	2.34e-35	up
Psi07G001960	8531.98	-8.81862	0.692681	-12.7311	3.97e-37	2.92e-35	up
Psi06G008250	198.903	-10.5938	0.832552	-12.7245	4.32e-37	3.17e-35	up
Psi15G007720	27215.6	-3.86023	0.303731	-12.7094	5.25e-37	3.84e-35	up
Psi02G017330	422.793	-9.01187	0.709144	-12.7081	5.33e-37	3.9e-35	up
Psi01G040430	13764.7	-6.90023	0.544342	-12.6763	8e-37	5.79e-35	up
Psi18G011840	11280.3	-2.31611	0.182781	-12.6715	8.5e-37	6.14e-35	up
Psi11G005400	12730.7	-1.9497	0.154042	-12.657	1.02e-36	7.31e-35	up
Psi11G004140	498.571	-11.5073	0.910094	-12.6441	1.21e-36	8.59e-35	up
Psi19G009690	210.019	-10.6725	0.844353	-12.6399	1.27e-36	9.04e-35	up
Psi11G000180	186.942	-7.90228	0.625195	-12.6397	1.28e-36	9.04e-35	up
Psi08G016970	856.176	-3.31453	0.262309	-12.636	1.34e-36	9.46e-35	up
Psi16G006400	465.453	-4.68524	0.371048	-12.627	1.5e-36	1.05e-34	up
Psi11G004130	381.69	-11.5344	0.915596	-12.5977	2.17e-36	1.51e-34	up
Psi02G009490	88.4503	-5.67546	0.450545	-12.5969	2.2e-36	1.53e-34	up
Psi10G008970	1197.82	-5.77355	0.458947	-12.58	2.72e-36	1.88e-34	up
Psi08G016190	201.258	-10.6112	0.844817	-12.5603	3.49e-36	2.39e-34	up
Psi14G008620	188.821	-4.68607	0.373622	-12.5423	4.38e-36	2.98e-34	up
Psi05G012410	4935.18	-4.22826	0.337495	-12.5284	5.22e-36	3.51e-34	up
Psi03G009290	114.03	-4.23493	0.338168	-12.5231	5.58e-36	3.73e-34	up
Psi02G023410	11070.2	-1.52972	0.122532	-12.4843	9.1e-36	6.03e-34	up
Psi02G003830	1169.92	-9.52703	0.763315	-12.4811	9.46e-36	6.26e-34	up
Psi04G013320	497.886	-5.41758	0.434212	-12.4768	9.99e-36	6.59e-34	up
Psi07G009770	2801.31	-3.99651	0.320684	-12.4625	1.2e-35	7.84e-34	up
Psi14G012860	10426.3	-1.8245	0.146662	-12.4402	1.58e-35	1.02e-33	up
Psi13G004990	983.686	-9.94358	0.800394	-12.4233	1.95e-35	1.26e-33	up
Psi07G000480	395.122	-10.3485	0.833703	-12.4127	2.23e-35	1.43e-33	up
Psi08G005150	258.378	-9.35972	0.754683	-12.4022	2.54e-35	1.62e-33	up
Psi06G023540	503.41	-11.1088	0.896834	-12.3867	3.08e-35	1.96e-33	up
Psi01G026060	2081.53	-6.32208	0.510676	-12.3798	3.36e-35	2.13e-33	up
Psi01G008980	566.576	-8.04318	0.651004	-12.355	4.58e-35	2.89e-33	up
Psi17G011230	627.799	-10.6679	0.863963	-12.3476	5.02e-35	3.14e-33	up
Psi17G013820	1590.16	-7.97169	0.647361	-12.3141	7.6e-35	4.68e-33	up
Psi02G009000	760.291	-3.39392	0.27631	-12.283	1.12e-34	6.82e-33	up
Psi14G014660	1094.91	-7.05339	0.574693	-12.2733	1.26e-34	7.63e-33	up
Psi15G013200	264.109	-10.1778	0.830012	-12.2622	1.45e-34	8.69e-33	up
Psi01G000190	15389.7	-2.08712	0.17035	-12.252	1.64e-34	9.84e-33	up
Psi08G007540	2779.41	-2.82698	0.230764	-12.2505	1.67e-34	9.99e-33	up
Psi03G009470	626.359	-10.6229	0.867257	-12.2489	1.7e-34	1.02e-32	up
Psi06G024590	775.116	-3.82116	0.312754	-12.2178	2.5e-34	1.48e-32	up
Psi01G042710	1879.33	-9.92245	0.813422	-12.1984	3.17e-34	1.86e-32	up
Psi12G011120	112.268	-9.76795	0.802746	-12.1682	4.59e-34	2.67e-32	up
Psi09G009160	34526.8	-3.0241	0.248872	-12.1512	5.65e-34	3.27e-32	up
Psi14G015400	3463	-1.75873	0.144796	-12.1463	6e-34	3.46e-32	up
Psi15G006590	6820.77	-2.11572	0.174551	-12.1209	8.18e-34	4.66e-32	up
Psi02G018660	2868.34	-2.87236	0.237034	-12.1179	8.49e-34	4.82e-32	up
Psi12G011800	136.03	-10.0463	0.829116	-12.1168	8.6e-34	4.88e-32	up
Psi15G004250	1869.76	-8.27789	0.683246	-12.1155	8.74e-34	4.94e-32	up
Psi19G003350	303.44	-7.43933	0.616	-12.0768	1.4e-33	7.83e-32	up
Psi12G003930	1808.99	-13.7791	1.1442	-12.0425	2.12e-33	1.18e-31	up
Psi07G004690	1010.57	-4.02862	0.334617	-12.0395	2.2e-33	1.22e-31	up
Psi07G011790	343.238	-11.3811	0.945533	-12.0368	2.28e-33	1.26e-31	up
Psi15G002010	3789.29	-6.10691	0.50829	-12.0146	2.98e-33	1.63e-31	up
Psi07G011760	795.372	-12.5936	1.04874	-12.0082	3.22e-33	1.75e-31	up
Psi06G011420	138.438	-10.0713	0.839151	-12.0018	3.48e-33	1.89e-31	up
Psi12G002470	189.54	-9.69921	0.81046	-11.9675	5.26e-33	2.83e-31	up
Psi05G020130	58.5114	-5.60888	0.468832	-11.9635	5.52e-33	2.96e-31	up
Psi03G019880	450.946	-11.7749	0.984449	-11.9609	5.69e-33	3.05e-31	up
Psi10G018250	592.976	-4.45859	0.372807	-11.9595	5.79e-33	3.1e-31	up
Psi03G019750	354.064	-11.426	0.956744	-11.9426	7.1e-33	3.78e-31	up
Psi19G007090	876.029	-11.9083	0.997675	-11.9361	7.67e-33	4.07e-31	up
Psi13G001910	99.2737	-9.59148	0.804266	-11.9258	8.69e-33	4.6e-31	up
Psi05G007260	9690.61	-3.99095	0.334779	-11.9212	9.18e-33	4.85e-31	up
Psi08G018190	72.118	-5.16791	0.434744	-11.8873	1.38e-32	7.23e-31	up
Psi07G005210	597.447	-9.41783	0.792565	-11.8827	1.46e-32	7.62e-31	up
Psi04G009290	169.136	-9.53378	0.802585	-11.8788	1.52e-32	7.97e-31	up
Psi06G017840	82.2723	-9.32091	0.784748	-11.8776	1.55e-32	8.07e-31	up
Psi09G008390	15945.3	-7.47225	0.629544	-11.8693	1.71e-32	8.84e-31	up
Psi05G009530	110.58	-6.82587	0.575333	-11.8642	1.82e-32	9.38e-31	up
Psi01G025010	484.408	-7.50714	0.633457	-11.8511	2.12e-32	1.09e-30	up
Psi03G004760	2355	-3.89825	0.329052	-11.8469	2.23e-32	1.14e-30	up
Psi04G016950	3449.22	-11.1883	0.945506	-11.8331	2.63e-32	1.34e-30	up
Psi11G012990	3191.79	-1.78894	0.151388	-11.8169	3.19e-32	1.61e-30	up
Psi09G014970	263.105	-10.9975	0.930805	-11.8151	3.26e-32	1.64e-30	up
Psi16G009540	57.4697	-3.75216	0.317902	-11.8029	3.77e-32	1.89e-30	up
Psi08G005510	212.871	-9.08051	0.770237	-11.7892	4.43e-32	2.21e-30	up
Psi12G004480	6243.33	-1.91642	0.162728	-11.7768	5.14e-32	2.56e-30	up
Psi13G013800	128.933	-4.05728	0.344555	-11.7754	5.23e-32	2.6e-30	up
Psi02G009660	1833.2	-6.81759	0.57962	-11.7622	6.11e-32	3.03e-30	up
Psi19G000350	601.176	-3.17233	0.269778	-11.759	6.35e-32	3.13e-30	up
Psi14G008890	79.1525	-6.48509	0.552172	-11.7447	7.52e-32	3.7e-30	up
Psi10G022490	92.9452	-5.45529	0.464907	-11.7341	8.52e-32	4.18e-30	up
Psi11G002580	2524.53	-5.14199	0.439777	-11.6923	1.4e-31	6.78e-30	up
Psi06G002460	10130.7	-1.71057	0.146708	-11.6597	2.05e-31	9.82e-30	up
Psi10G019000	89.1371	-4.23526	0.363356	-11.656	2.14e-31	1.02e-29	up
Psi13G010330	351.359	-3.89509	0.334535	-11.6433	2.48e-31	1.18e-29	up
Psi06G003490	211.585	-10.683	0.917809	-11.6397	2.59e-31	1.23e-29	up
Psi17G011050	249.513	-6.09429	0.524053	-11.6291	2.93e-31	1.39e-29	up
Psi19G002080	5704.23	-15.4359	1.32994	-11.6065	3.82e-31	1.8e-29	up
Psi10G000880	208.121	-5.78395	0.498577	-11.6009	4.08e-31	1.91e-29	up
Psi01G025720	1742.44	-7.99876	0.693121	-11.5402	8.27e-31	3.83e-29	up
Psi06G019430	274.153	-11.057	0.958255	-11.5387	8.42e-31	3.9e-29	up
Psi01G021900	5515.4	-3.65074	0.316512	-11.5343	8.86e-31	4.09e-29	up
Psi10G006000	625.898	-9.22014	0.799469	-11.5328	9.01e-31	4.15e-29	up
Psi16G003570	312.693	-10.4216	0.903766	-11.5313	9.17e-31	4.22e-29	up
Psi05G006900	547.095	-12.0537	1.04713	-11.5113	1.16e-30	5.3e-29	up
Psi19G005980	439.19	-10.9119	0.949311	-11.4946	1.4e-30	6.38e-29	up
Psi17G002510	1026.65	-2.85114	0.248061	-11.4937	1.42e-30	6.43e-29	up
Psi14G002880	14455	-3.62105	0.315105	-11.4916	1.45e-30	6.57e-29	up
Psi12G011780	147.435	-10.1624	0.884951	-11.4835	1.6e-30	7.19e-29	up
Psi09G010300	140.884	-6.11583	0.53314	-11.4713	1.84e-30	8.22e-29	up
Psi11G004120	898.507	-9.78285	0.852882	-11.4703	1.86e-30	8.3e-29	up
Psi06G000930	1074.71	-11.7808	1.0276	-11.4644	1.99e-30	8.88e-29	up
Psi05G004980	1680.78	-8.98031	0.783859	-11.4565	2.18e-30	9.68e-29	up
Psi11G004110	1233.42	-10.4993	0.916955	-11.4502	2.35e-30	1.04e-28	up
Psi03G015800	631.786	-3.67932	0.321777	-11.4344	2.82e-30	1.24e-28	up
Psi01G013840	2697.83	-6.92145	0.605433	-11.4322	2.89e-30	1.27e-28	up
Psi09G000650	433.519	-8.25752	0.722535	-11.4285	3.01e-30	1.32e-28	up
Psi10G023850	284.245	-10.2839	0.902534	-11.3945	4.45e-30	1.94e-28	up
Psi02G004660	381.865	-1.99776	0.175469	-11.3852	4.95e-30	2.14e-28	up
Psi07G010680	3305.26	-4.09663	0.360307	-11.3698	5.91e-30	2.55e-28	up
Psi01G029010	375.61	-11.5112	1.01262	-11.3678	6.05e-30	2.61e-28	up
Psi10G006190	6269.08	-7.44506	0.656056	-11.3482	7.57e-30	3.23e-28	up
Psi01G013310	262.073	-4.14315	0.365118	-11.3474	7.64e-30	3.25e-28	up
Psi02G017630	152.467	-10.2105	0.900884	-11.3338	8.92e-30	3.78e-28	up
Psi03G015790	9777.77	-4.04127	0.357653	-11.2994	1.32e-29	5.57e-28	up
Psi02G008450	128.615	-7.53677	0.667081	-11.2981	1.34e-29	5.65e-28	up
Psi15G012830	103.663	-9.65359	0.854877	-11.2924	1.43e-29	6.02e-28	up
Psi13G001900	97.8346	-9.57058	0.849928	-11.2605	2.06e-29	8.54e-28	up
Psi02G025460	1507.69	-7.96642	0.70875	-11.2401	2.59e-29	1.07e-27	up
Psi06G019970	220.338	-9.12884	0.812759	-11.2319	2.84e-29	1.17e-27	up
Psi07G002280	567.219	-8.92607	0.795036	-11.2272	3e-29	1.23e-27	up
Psi16G007970	489.504	-3.33839	0.297434	-11.224	3.11e-29	1.27e-27	up
Psi17G012310	594.1	-5.31214	0.473671	-11.2148	3.45e-29	1.41e-27	up
Psi01G020640	1133.48	-4.2965	0.38428	-11.1806	5.07e-29	2.06e-27	up
Psi14G002920	1161.59	-4.94371	0.442566	-11.1706	5.68e-29	2.3e-27	up
Psi03G021400	101.057	-9.61744	0.862148	-11.1552	6.75e-29	2.71e-27	up
Psi17G013440	1102.12	-4.39209	0.39399	-11.1477	7.35e-29	2.94e-27	up
Psi08G010770	5468.46	-4.79889	0.430619	-11.1442	7.65e-29	3.06e-27	up
Psi13G005390	1308.35	-3.43577	0.308721	-11.129	9.06e-29	3.61e-27	up
Psi02G012150	2030.65	-7.14941	0.643052	-11.1179	1.03e-28	4.08e-27	up
Psi09G013700	1858.67	-12.3146	1.10819	-11.1124	1.09e-28	4.33e-27	up
Psi01G027190	868.656	-3.54575	0.319382	-11.1019	1.23e-28	4.86e-27	up
Psi10G020670	185.967	-4.15178	0.374107	-11.0978	1.29e-28	5.08e-27	up
Psi18G003950	110.962	-9.33858	0.842345	-11.0864	1.46e-28	5.75e-27	up
Psi15G011000	8480.35	-2.91082	0.26271	-11.08	1.57e-28	6.17e-27	up
Psi06G003140	781.899	-3.97319	0.359299	-11.0582	2e-28	7.8e-27	up
Psi08G006760	111.383	-9.75748	0.883384	-11.0456	2.3e-28	8.91e-27	up
Psi01G027830	5362.73	-7.65023	0.693492	-11.0315	2.69e-28	1.04e-26	up
Psi01G008330	803.66	-2.783	0.252352	-11.0283	2.79e-28	1.07e-26	up
Psi05G017740	34.8513	-3.02	0.274227	-11.0128	3.32e-28	1.27e-26	up
Psi02G012830	932.766	-4.23655	0.384717	-11.0121	3.34e-28	1.27e-26	up
Psi08G020640	148.213	-10.1694	0.92506	-10.9933	4.12e-28	1.57e-26	up
Psi06G011550	1829.44	-5.05083	0.45961	-10.9894	4.3e-28	1.63e-26	up
Psi01G025410	703.323	-3.22463	0.295056	-10.9289	8.39e-28	3.16e-26	up
Psi10G015100	150.322	-7.3002	0.668289	-10.9237	8.88e-28	3.34e-26	up
Psi11G005190	133.518	-8.41682	0.772146	-10.9005	1.15e-27	4.28e-26	up
Psi11G011970	1991.2	-3.45593	0.317166	-10.8963	1.2e-27	4.47e-26	up
Psi11G014270	1030.74	-8.80849	0.80914	-10.8862	1.34e-27	4.98e-26	up
Psi10G005470	21747.7	-7.65089	0.702858	-10.8854	1.35e-27	5.01e-26	up
Psi04G007010	1784	-5.53307	0.508865	-10.8734	1.54e-27	5.66e-26	up
Psi06G026340	1161.96	-3.39881	0.312705	-10.8691	1.62e-27	5.93e-26	up
Psi09G014140	928.899	-5.90232	0.543178	-10.8663	1.67e-27	6.11e-26	up
Psi08G012960	124.004	-9.91224	0.912316	-10.8649	1.69e-27	6.19e-26	up
Psi19G003320	147.23	-5.77713	0.531838	-10.8626	1.74e-27	6.33e-26	up
Psi03G016080	893.742	-3.43351	0.316467	-10.8495	2.01e-27	7.25e-26	up
Psi19G002150	1567.83	-12.7481	1.1763	-10.8374	2.29e-27	8.23e-26	up
Psi03G009300	40.9873	-4.50488	0.416051	-10.8277	2.54e-27	9.13e-26	up
Psi14G009180	4875.34	-1.64412	0.151889	-10.8245	2.64e-27	9.44e-26	up
Psi08G002000	188.522	-8.12902	0.751486	-10.8173	2.85e-27	1.02e-25	up
Psi11G005100	971.671	-5.49013	0.508408	-10.7987	3.49e-27	1.24e-25	up
Psi06G015850	110.41	-8.91886	0.826019	-10.7974	3.54e-27	1.26e-25	up
Psi02G011160	448.27	-4.02425	0.372786	-10.7951	3.63e-27	1.29e-25	up
Psi19G007290	233.68	-10.8265	1.00418	-10.7814	4.21e-27	1.49e-25	up
Psi04G016560	149.931	-6.0854	0.564883	-10.7729	4.62e-27	1.63e-25	up
Psi18G000770	246.087	-10.9011	1.01335	-10.7575	5.46e-27	1.91e-25	up
Psi01G028250	216.599	-6.04362	0.563367	-10.7277	7.55e-27	2.62e-25	up
Psi06G022600	140.55	-10.0929	0.941142	-10.7241	7.84e-27	2.72e-25	up
Psi15G012240	84.4464	-2.71235	0.253383	-10.7045	9.69e-27	3.35e-25	up
Psi10G007200	80.1539	-9.28243	0.867525	-10.6999	1.02e-26	3.52e-25	up
Psi18G003960	91.4653	-5.73648	0.537177	-10.6789	1.28e-26	4.37e-25	up
Psi13G002960	459.128	-10.976	1.02967	-10.6598	1.57e-26	5.31e-25	up
Psi18G012000	44.9562	-8.44847	0.79436	-10.6356	2.04e-26	6.82e-25	up
Psi10G002160	72.2631	-6.22795	0.586779	-10.6138	2.57e-26	8.54e-25	up
Psi01G017100	448.539	-8.23765	0.776534	-10.6082	2.73e-26	9.05e-25	up
Psi17G010980	306.577	-6.45055	0.609237	-10.5879	3.39e-26	1.12e-24	up
Psi12G005610	52.4357	-5.58851	0.52855	-10.5733	3.96e-26	1.3e-24	up
Psi06G024850	4215.38	-1.91819	0.181457	-10.5711	4.06e-26	1.33e-24	up
Psi19G009210	5764.75	-3.64257	0.344633	-10.5694	4.13e-26	1.35e-24	up
Psi18G003200	2587.43	-1.77028	0.167706	-10.5558	4.77e-26	1.55e-24	up
Psi18G006990	19456.7	-3.05981	0.290008	-10.5508	5.04e-26	1.64e-24	up
Psi06G007130	11240.1	-2.0516	0.194656	-10.5396	5.67e-26	1.84e-24	up
Psi18G006300	158.51	-6.78421	0.644977	-10.5185	7.1e-26	2.28e-24	up
Psi01G003820	125.065	-9.92471	0.944705	-10.5056	8.14e-26	2.61e-24	up
Psi01G036610	5469.2	-2.43963	0.232855	-10.477	1.1e-25	3.51e-24	up
Psi15G009590	1395.04	-4.02138	0.383854	-10.4763	1.11e-25	3.53e-24	up
Psi17G014330	137.771	-8.83419	0.843382	-10.4747	1.13e-25	3.59e-24	up
Psi07G012940	6860.75	-6.06671	0.579846	-10.4626	1.28e-25	4.06e-24	up
Psi02G014560	114.421	-6.1787	0.591295	-10.4494	1.47e-25	4.66e-24	up
Psi10G018220	98.6999	-5.94898	0.569401	-10.4478	1.5e-25	4.73e-24	up
Psi16G007280	1191.48	-13.1766	1.26211	-10.4402	1.62e-25	5.12e-24	up
Psi01G032290	331.244	-4.88326	0.467831	-10.4381	1.66e-25	5.22e-24	up
Psi14G005450	2139.84	-1.96713	0.188523	-10.4345	1.73e-25	5.42e-24	up
Psi14G002830	1044.93	-7.23916	0.694603	-10.422	1.97e-25	6.17e-24	up
Psi01G006380	608.476	-10.0227	0.96205	-10.4181	2.05e-25	6.41e-24	up
Psi03G015720	95.0151	-9.52838	0.914975	-10.4138	2.14e-25	6.69e-24	up
Psi10G006500	575.42	-7.33282	0.704467	-10.409	2.26e-25	7.03e-24	up
Psi07G014100	595.246	-2.9913	0.287432	-10.407	2.3e-25	7.16e-24	up
Psi04G007720	105.467	-6.75598	0.6492	-10.4066	2.31e-25	7.18e-24	up
Psi04G005080	3617.64	-3.8473	0.369714	-10.4062	2.32e-25	7.21e-24	up
Psi12G004110	235.933	-10.8403	1.04212	-10.4021	2.42e-25	7.51e-24	up
Psi13G006570	544.185	-8.89692	0.85534	-10.4016	2.44e-25	7.54e-24	up
Psi05G004990	674.43	-8.80546	0.846689	-10.3999	2.48e-25	7.67e-24	up
Psi07G004000	63.8001	-6.73559	0.649695	-10.3673	3.49e-25	1.07e-23	up
Psi06G005590	15774.6	-1.77124	0.170891	-10.3647	3.59e-25	1.09e-23	up
Psi02G003520	66.4772	-9.0126	0.871624	-10.34	4.65e-25	1.41e-23	up
Psi01G042050	422.935	-7.18341	0.694845	-10.3382	4.74e-25	1.43e-23	up
Psi14G002930	994.699	-4.63248	0.448153	-10.3368	4.8e-25	1.45e-23	up
Psi13G010840	206.37	-5.95919	0.577433	-10.3201	5.71e-25	1.71e-23	up
Psi06G008690	1498.08	-8.892	0.861687	-10.3193	5.76e-25	1.73e-23	up
Psi10G015120	286.442	-4.88572	0.473978	-10.3079	6.49e-25	1.93e-23	up
Psi16G004510	5316.68	-5.24048	0.509516	-10.2852	8.22e-25	2.44e-23	up
Psi08G000360	353.824	-1.52492	0.14829	-10.2834	8.37e-25	2.48e-23	up
Psi05G012350	132.465	-8.77062	0.853318	-10.2783	8.83e-25	2.61e-23	up
Psi01G006160	661.905	-2.81748	0.27449	-10.2644	1.02e-24	3.01e-23	up
Psi03G006920	491.725	-11.8998	1.15968	-10.2613	1.05e-24	3.1e-23	up
Psi10G012960	2674.94	-8.31721	0.810768	-10.2584	1.08e-24	3.18e-23	up
Psi04G016930	191.394	-8.40608	0.81961	-10.2562	1.11e-24	3.26e-23	up
Psi19G007790	92.643	-4.01408	0.39152	-10.2525	1.15e-24	3.37e-23	up
Psi17G013270	414.255	-3.63503	0.355577	-10.2229	1.57e-24	4.54e-23	up
Psi09G007530	133.238	-4.73827	0.463526	-10.2222	1.58e-24	4.57e-23	up
Psi01G012340	8096.92	-1.94647	0.190439	-10.221	1.6e-24	4.62e-23	up
Psi02G009250	8574.57	-2.43617	0.238451	-10.2166	1.67e-24	4.82e-23	up
Psi01G017330	108.002	-9.71299	0.951631	-10.2067	1.85e-24	5.34e-23	up
Psi08G017700	306.569	-5.04675	0.494528	-10.2052	1.88e-24	5.41e-23	up
Psi01G029130	869.202	-6.11096	0.599836	-10.1877	2.25e-24	6.46e-23	up
Psi10G006610	175.5	-3.58281	0.352008	-10.1782	2.48e-24	7.11e-23	up
Psi06G011880	53.5669	-8.70051	0.855637	-10.1685	2.74e-24	7.83e-23	up
Psi08G000510	52.537	-8.25727	0.812801	-10.159	3.02e-24	8.62e-23	up
Psi13G010060	314.464	-4.18187	0.412398	-10.1404	3.66e-24	1.04e-22	up
Psi19G004690	78.6796	-4.14716	0.409326	-10.1317	4e-24	1.13e-22	up
Psi10G001130	2006.95	-8.50467	0.839881	-10.126	4.23e-24	1.2e-22	up
Psi03G020690	50.6275	-8.62043	0.852195	-10.1156	4.71e-24	1.33e-22	up
Psi02G019560	7765.84	-6.05916	0.599861	-10.1009	5.47e-24	1.54e-22	up
Psi12G007590	3903.07	-3.51118	0.348214	-10.0834	6.54e-24	1.83e-22	up
Psi08G004850	111.478	-9.7586	0.968733	-10.0736	7.23e-24	2.02e-22	up
Psi03G020270	137.065	-10.0568	0.999023	-10.0667	7.76e-24	2.16e-22	up
Psi16G013410	8401.39	-1.54569	0.153566	-10.0653	7.86e-24	2.19e-22	up
Psi10G016220	259.412	-9.15356	0.910588	-10.0524	8.97e-24	2.48e-22	up
Psi05G017630	166.364	-7.54357	0.751768	-10.0344	1.08e-23	2.95e-22	up
Psi14G015810	1038.74	-4.35443	0.434263	-10.0272	1.16e-23	3.17e-22	up
Psi12G004620	226.588	-3.67558	0.36683	-10.0198	1.25e-23	3.4e-22	up
Psi17G007830	343.398	-6.66117	0.664821	-10.0195	1.25e-23	3.41e-22	up
Psi10G004790	547.295	-7.97083	0.795588	-10.0188	1.26e-23	3.43e-22	up
Psi01G041100	225.923	-7.59257	0.758344	-10.012	1.35e-23	3.67e-22	up
Psi09G007210	38.263	-8.21449	0.821541	-9.99887	1.54e-23	4.17e-22	up
Psi04G018830	4202.08	-3.07789	0.308021	-9.99246	1.64e-23	4.44e-22	up
Psi11G010740	443.689	-9.28893	0.930033	-9.98774	1.72e-23	4.64e-22	up
Psi03G019230	669.418	-3.20989	0.321392	-9.98747	1.73e-23	4.65e-22	up
Psi09G000810	50.1485	-6.66197	0.667158	-9.9856	1.76e-23	4.73e-22	up
Psi01G026070	11329.8	-7.36792	0.738153	-9.98156	1.84e-23	4.93e-22	up
Psi11G006040	86.6579	-8.98253	0.901457	-9.96446	2.18e-23	5.83e-22	up
Psi19G001620	789.737	-11.7587	1.18137	-9.95348	2.44e-23	6.5e-22	up
Psi01G039670	10071.3	-2.47833	0.249385	-9.93777	2.85e-23	7.59e-22	up
Psi06G000650	1807.87	-5.89451	0.593905	-9.92501	3.24e-23	8.57e-22	up
Psi13G007300	1696.09	-5.2115	0.526027	-9.90728	3.87e-23	1.02e-21	up
Psi05G010260	5216.63	-4.03496	0.407301	-9.90658	3.9e-23	1.03e-21	up
Psi09G005960	1307.41	-5.26573	0.532578	-9.88724	4.73e-23	1.23e-21	up
Psi09G010310	194.522	-4.44521	0.449749	-9.88376	4.9e-23	1.28e-21	up
Psi17G009130	55.4272	-8.75084	0.885431	-9.88314	4.93e-23	1.28e-21	up
Psi07G002190	144.213	-6.01378	0.608728	-9.87925	5.12e-23	1.33e-21	up
Psi16G007140	93.3475	-9.50264	0.962071	-9.87727	5.22e-23	1.36e-21	up
Psi12G012320	1551.25	-9.53772	0.965692	-9.87657	5.26e-23	1.36e-21	up
Psi02G010200	75.7009	-6.00469	0.608524	-9.86763	5.75e-23	1.49e-21	up
Psi01G015880	30675.1	-4.28984	0.435119	-9.859	6.27e-23	1.62e-21	up
Psi06G022480	328.937	-10.0887	1.02481	-9.84442	7.25e-23	1.87e-21	up
Psi02G014380	981.815	-6.32742	0.643403	-9.83431	8.01e-23	2.06e-21	up
Psi01G041350	323.39	-6.86025	0.698132	-9.82658	8.65e-23	2.21e-21	up
Psi13G014850	202.529	-4.84138	0.492816	-9.82389	8.88e-23	2.27e-21	up
Psi16G012610	74.6282	-8.35301	0.851695	-9.8075	1.05e-22	2.65e-21	up
Psi18G002110	2967.29	-2.2053	0.225267	-9.78972	1.25e-22	3.15e-21	up
Psi08G004530	64.3757	-8.96664	0.916125	-9.78757	1.27e-22	3.22e-21	up
Psi18G009370	3533.32	-8.41621	0.860098	-9.78518	1.3e-22	3.28e-21	up
Psi04G006890	12174.2	-2.25239	0.23041	-9.7756	1.43e-22	3.6e-21	up
Psi19G005720	810.886	-5.41416	0.555074	-9.75395	1.77e-22	4.41e-21	up
Psi10G000350	1015.9	-5.61103	0.575663	-9.74708	1.9e-22	4.71e-21	up
Psi03G006500	2483.97	-1.69788	0.174238	-9.74462	1.95e-22	4.82e-21	up
Psi12G006340	1287.26	-2.98633	0.307028	-9.72658	2.32e-22	5.72e-21	up
Psi04G006140	1448.17	-1.76921	0.18193	-9.72469	2.37e-22	5.82e-21	up
Psi17G011660	84.4778	-9.35861	0.962595	-9.72228	2.42e-22	5.95e-21	up
Psi08G011140	32.1893	-5.33167	0.548474	-9.72092	2.46e-22	6.02e-21	up
Psi16G005380	175.466	-10.4131	1.07154	-9.71784	2.53e-22	6.19e-21	up
Psi03G003860	7125.44	-4.04714	0.417268	-9.69912	3.04e-22	7.37e-21	up
Psi15G008980	207.74	-5.71171	0.58938	-9.69104	3.29e-22	7.94e-21	up
Psi04G016920	163.236	-10.309	1.06383	-9.69041	3.31e-22	7.98e-21	up
Psi03G018790	211.114	-10.68	1.104	-9.67394	3.89e-22	9.35e-21	up
Psi04G019700	655.121	-7.90263	0.817067	-9.67195	3.97e-22	9.52e-21	up
Psi05G009250	224.147	-4.72373	0.488707	-9.66576	4.21e-22	1.01e-20	up
Psi01G043510	50.4544	-6.38426	0.661554	-9.65039	4.9e-22	1.17e-20	up
Psi01G006340	2981.76	-4.49075	0.465872	-9.63945	5.45e-22	1.3e-20	up
Psi18G011610	15667.6	-7.38071	0.765795	-9.63797	5.53e-22	1.32e-20	up
Psi02G016430	1210.63	-1.75704	0.182576	-9.62364	6.35e-22	1.51e-20	up
Psi10G007890	625.775	-7.21959	0.750428	-9.62063	6.54e-22	1.55e-20	up
Psi10G011460	2297.17	-6.92439	0.720247	-9.61391	6.98e-22	1.65e-20	up
Psi07G008950	111.108	-9.75391	1.01829	-9.57875	9.82e-22	2.29e-20	up
Psi17G007180	1269.02	-4.76211	0.497256	-9.57678	1e-21	2.33e-20	up
Psi08G002070	57.7916	-6.86055	0.716712	-9.57226	1.05e-21	2.43e-20	up
Psi01G001710	54.6403	-8.73	0.912056	-9.57179	1.05e-21	2.44e-20	up
Psi01G025730	59.8568	-6.87074	0.717991	-9.56939	1.08e-21	2.49e-20	up
Psi01G003510	2262.62	-7.61733	0.796694	-9.56117	1.16e-21	2.7e-20	up
Psi06G019870	2097.43	-2.57999	0.270206	-9.54822	1.32e-21	3.04e-20	up
Psi01G011560	6925.89	-8.85184	0.928448	-9.53402	1.51e-21	3.47e-20	up
Psi16G002900	2979.13	-3.89905	0.409027	-9.5325	1.54e-21	3.52e-20	up
Psi10G006010	898.857	-8.0217	0.842369	-9.52278	1.69e-21	3.84e-20	up
Psi02G018350	490.075	-6.01013	0.631296	-9.5203	1.73e-21	3.93e-20	up
Psi03G013130	200.161	-10.603	1.11428	-9.51557	1.81e-21	4.11e-20	up
Psi01G005640	11001.3	-2.98223	0.314063	-9.49567	2.19e-21	4.95e-20	up
Psi02G022310	67.7845	-9.04093	0.952171	-9.49507	2.2e-21	4.98e-20	up
Psi09G014950	2297.03	-2.39569	0.252387	-9.49213	2.26e-21	5.12e-20	up
Psi09G004990	1971.25	-1.84761	0.194784	-9.48544	2.41e-21	5.44e-20	up
Psi12G008120	713.282	-2.43219	0.25691	-9.4671	2.88e-21	6.47e-20	up
Psi01G017340	118.11	-9.84204	1.03989	-9.46454	2.95e-21	6.63e-20	up
Psi05G002190	999.742	-6.05765	0.640587	-9.4564	3.19e-21	7.16e-20	up
Psi04G002080	74.8632	-9.18418	0.971778	-9.4509	3.36e-21	7.53e-20	up
Psi12G005840	75.0151	-9.18703	0.972975	-9.44221	3.65e-21	8.16e-20	up
Psi14G005050	212.562	-3.29145	0.348917	-9.43334	3.97e-21	8.84e-20	up
Psi08G001990	258.41	-8.0687	0.855585	-9.43063	4.08e-21	9.07e-20	up
Psi10G015360	1288.27	-3.04151	0.322826	-9.42151	4.45e-21	9.86e-20	up
Psi17G005620	177.041	-2.67646	0.28442	-9.41024	4.95e-21	1.09e-19	up
Psi16G012310	128.979	-5.81551	0.61806	-9.40931	4.99e-21	1.1e-19	up
Psi15G006560	5368.78	-2.26252	0.240676	-9.40069	5.42e-21	1.19e-19	up
Psi18G005940	13288.4	-3.38538	0.360586	-9.38855	6.08e-21	1.34e-19	up
Psi17G012410	988.053	-6.56055	0.699029	-9.38522	6.28e-21	1.38e-19	up
Psi12G011250	404.914	-7.78467	0.829898	-9.38028	6.58e-21	1.44e-19	up
Psi10G007210	63.6029	-7.7034	0.822099	-9.37041	7.23e-21	1.58e-19	up
Psi15G013610	114.269	-5.12918	0.54822	-9.35606	8.28e-21	1.8e-19	up
Psi16G013450	69.4959	-6.53984	0.699429	-9.35025	8.74e-21	1.89e-19	up
Psi01G020160	459.976	-6.43158	0.687859	-9.35015	8.75e-21	1.89e-19	up
Psi02G001810	1518.16	-2.44154	0.261167	-9.3486	8.88e-21	1.92e-19	up
Psi01G004910	146.126	-8.60481	0.920524	-9.34772	8.96e-21	1.93e-19	up
Psi07G004010	26.3132	-7.67461	0.823444	-9.32015	1.16e-20	2.48e-19	up
Psi05G003280	295.329	-6.74205	0.724062	-9.31142	1.26e-20	2.69e-19	up
Psi14G003190	2641.54	-1.72696	0.185554	-9.30706	1.31e-20	2.8e-19	up
Psi09G010280	620.946	-6.97948	0.750435	-9.30058	1.4e-20	2.96e-19	up
Psi04G010590	42.8759	-8.38	0.901047	-9.3003	1.4e-20	2.97e-19	up
Psi05G011090	60.2471	-6.33518	0.681205	-9.29996	1.4e-20	2.98e-19	up
Psi05G014930	7459.97	-6.44504	0.694251	-9.28345	1.64e-20	3.47e-19	up
Psi02G022320	45569.9	-1.6039	0.173018	-9.27016	1.86e-20	3.91e-19	up
Psi16G007150	104.16	-8.83442	0.953303	-9.26717	1.91e-20	4.01e-19	up
Psi07G007330	498.384	-1.64921	0.178065	-9.26181	2.01e-20	4.2e-19	up
Psi12G011280	705.535	-4.80996	0.519368	-9.26119	2.02e-20	4.22e-19	up
Psi07G008140	389.819	-2.16177	0.233693	-9.25047	2.24e-20	4.66e-19	up
Psi03G019890	2065.24	-4.39699	0.475535	-9.24641	2.32e-20	4.83e-19	up
Psi18G000860	261.64	-6.07906	0.658416	-9.23286	2.64e-20	5.47e-19	up
Psi11G005540	1168.36	-9.04641	0.980394	-9.22733	2.77e-20	5.74e-19	up
Psi03G021220	1663.47	-1.9108	0.207163	-9.22365	2.87e-20	5.93e-19	up
Psi13G006580	51.3778	-8.64159	0.938001	-9.21277	3.18e-20	6.53e-19	up
Psi10G019380	1604.76	-2.24553	0.243843	-9.20891	3.29e-20	6.77e-19	up
Psi05G001380	34.2286	-5.64902	0.614552	-9.19209	3.85e-20	7.88e-19	up
Psi10G005460	22160.6	-5.07103	0.55241	-9.17984	4.32e-20	8.81e-19	up
Psi18G000410	182.307	-7.69715	0.838872	-9.17559	4.49e-20	9.15e-19	up
Psi13G009210	96.1732	-9.54563	1.04408	-9.14261	6.1e-20	1.23e-18	up
Psi15G006120	726.12	-7.01327	0.767617	-9.13642	6.46e-20	1.3e-18	up
Psi13G004550	41.6726	-6.38286	0.698824	-9.13372	6.62e-20	1.33e-18	up
Psi11G011360	3612.3	-5.72771	0.627237	-9.13165	6.75e-20	1.35e-18	up
Psi06G018880	39.6026	-7.43602	0.814667	-9.12769	7e-20	1.4e-18	up
Psi05G022360	2983.22	-3.14841	0.345083	-9.12363	7.27e-20	1.45e-18	up
Psi17G003140	95.7839	-7.34014	0.806554	-9.10062	8.98e-20	1.78e-18	up
Psi18G012070	77.2513	-8.40211	0.923608	-9.09706	9.28e-20	1.84e-18	up
Psi12G010270	81.6471	-9.30923	1.0234	-9.09636	9.34e-20	1.85e-18	up
Psi02G004910	36.0557	-5.6057	0.616834	-9.08785	1.01e-19	1.99e-18	up
Psi10G010110	36714.4	-4.1942	0.461749	-9.08328	1.05e-19	2.07e-18	up
Psi03G018600	43.0636	-8.38683	0.923573	-9.08086	1.08e-19	2.12e-18	up
Psi12G005680	61.8288	-8.90816	0.981531	-9.07578	1.13e-19	2.21e-18	up
Psi07G002600	24.8101	-5.1523	0.569577	-9.04584	1.49e-19	2.88e-18	up
Psi01G001870	843.666	-5.66845	0.627241	-9.03711	1.61e-19	3.11e-18	up
Psi14G009910	160.644	-7.08477	0.785017	-9.02499	1.8e-19	3.46e-18	up
Psi08G015730	6193.94	-2.46585	0.273233	-9.0247	1.8e-19	3.47e-18	up
Psi08G007280	637.314	-2.02361	0.224305	-9.02169	1.85e-19	3.56e-18	up
Psi14G011350	5736.13	-1.61808	0.179459	-9.01645	1.94e-19	3.72e-18	up
Psi18G007020	48.3663	-4.6	0.510412	-9.01232	2.02e-19	3.86e-18	up
Psi09G014040	57.9374	-7.20934	0.799997	-9.01171	2.03e-19	3.88e-18	up
Psi04G013230	17075.8	-3.3275	0.369706	-9.00039	2.25e-19	4.28e-18	up
Psi04G008980	14415.9	-1.88684	0.209666	-8.99926	2.27e-19	4.32e-18	up
Psi05G006750	1795.73	-4.61436	0.512979	-8.99521	2.36e-19	4.48e-18	up
Psi02G014570	1577.54	-5.5157	0.613304	-8.99342	2.4e-19	4.55e-18	up
Psi12G010470	4450.9	-1.72756	0.192197	-8.9885	2.51e-19	4.74e-18	up
Psi06G021350	871.29	-6.71321	0.747297	-8.98333	2.63e-19	4.96e-18	up
Psi16G007400	7352.41	-3.39115	0.37762	-8.98032	2.7e-19	5.1e-18	up
Psi04G010620	84.4904	-4.74463	0.528915	-8.9705	2.95e-19	5.54e-18	up
Psi16G003120	2936.86	-2.0811	0.232089	-8.96679	3.05e-19	5.72e-18	up
Psi04G021830	2121.38	-3.47239	0.387373	-8.96395	3.13e-19	5.86e-18	up
Psi13G000350	405.995	-3.20641	0.358181	-8.95194	3.49e-19	6.51e-18	up
Psi10G012330	66.4987	-5.07536	0.567616	-8.94155	3.84e-19	7.13e-18	up
Psi11G005380	28.2458	-7.7779	0.869923	-8.94091	3.86e-19	7.16e-18	up
Psi05G006160	18300.8	-2.11789	0.237109	-8.93216	4.18e-19	7.71e-18	up
Psi02G019550	89.8063	-3.88542	0.435026	-8.93145	4.2e-19	7.75e-18	up
Psi02G012850	156.945	-9.42568	1.0573	-8.91483	4.89e-19	8.96e-18	up
Psi01G032490	1957.18	-1.95918	0.2198	-8.91347	4.95e-19	9.06e-18	up
Psi05G004270	5380.8	-3.73698	0.420054	-8.89642	5.77e-19	1.05e-17	up
Psi03G014730	276.406	-4.45038	0.501817	-8.86855	7.41e-19	1.34e-17	up
Psi17G000010	3825.86	-2.40491	0.271196	-8.86782	7.46e-19	1.35e-17	up
Psi08G015820	3232.62	-1.81847	0.205078	-8.86723	7.5e-19	1.35e-17	up
Psi02G006700	7955.61	-1.98595	0.223999	-8.86585	7.59e-19	1.37e-17	up
Psi01G011550	505.72	-8.98726	1.01482	-8.856	8.29e-19	1.49e-17	up
Psi07G003850	648.182	-8.71071	0.983784	-8.8543	8.42e-19	1.51e-17	up
Psi02G007220	12934.5	-2.03875	0.230317	-8.85192	8.6e-19	1.54e-17	up
Psi01G023840	138.845	-5.45628	0.617511	-8.83593	9.93e-19	1.77e-17	up
Psi01G022530	3535.02	-2.16955	0.245662	-8.83144	1.03e-18	1.84e-17	up
Psi10G020230	86.447	-5.02747	0.569302	-8.83095	1.04e-18	1.84e-17	up
Psi05G019870	37.9583	-4.249	0.481338	-8.82747	1.07e-18	1.9e-17	up
Psi14G017600	157.794	-10.26	1.16298	-8.8222	1.12e-18	1.99e-17	up
Psi10G014310	793.168	-4.01604	0.455237	-8.82187	1.13e-18	1.99e-17	up
Psi01G029780	48.3412	-6.9478	0.787931	-8.81778	1.17e-18	2.06e-17	up
Psi18G006230	1629.7	-2.4228	0.275002	-8.8101	1.25e-18	2.21e-17	up
Psi07G002040	288.278	-4.2466	0.482748	-8.79671	1.41e-18	2.47e-17	up
Psi01G026660	744.157	-3.22839	0.367152	-8.79306	1.46e-18	2.55e-17	up
Psi04G014550	113.078	-9.77929	1.11228	-8.79211	1.47e-18	2.57e-17	up
Psi02G004720	2979.9	-1.81748	0.206732	-8.79147	1.48e-18	2.58e-17	up
Psi14G008490	417.094	-6.25933	0.712252	-8.78809	1.52e-18	2.66e-17	up
Psi01G031620	26.1639	-7.66716	0.873013	-8.78241	1.6e-18	2.79e-17	up
Psi06G024810	326.182	-3.6197	0.412274	-8.77984	1.64e-18	2.85e-17	up
Psi01G043590	1052.59	-2.66832	0.303999	-8.7774	1.67e-18	2.91e-17	up
Psi17G011150	47.3696	-6.91873	0.790068	-8.75713	2e-18	3.46e-17	up
Psi01G022370	275.741	-4.9393	0.564182	-8.75481	2.04e-18	3.52e-17	up
Psi14G013700	197.981	-4.66285	0.532869	-8.75046	2.12e-18	3.65e-17	up
Psi01G021940	328.69	-10.4933	1.19927	-8.74973	2.14e-18	3.67e-17	up
Psi11G009500	333.321	-7.57593	0.865966	-8.74853	2.16e-18	3.71e-17	up
Psi01G009430	70.8202	-8.27727	0.94638	-8.74625	2.21e-18	3.77e-17	up
Psi04G002560	980.273	-3.03055	0.347346	-8.72489	2.66e-18	4.52e-17	up
Psi01G018330	183.848	-2.96653	0.340206	-8.71982	2.79e-18	4.72e-17	up
Psi05G018990	1289.1	-2.78424	0.320296	-8.69269	3.54e-18	5.96e-17	up
Psi02G009280	998.258	-4.43568	0.510319	-8.69197	3.56e-18	6e-17	up
Psi02G004570	366.689	-3.70172	0.425907	-8.69139	3.58e-18	6.03e-17	up
Psi06G009780	1999.34	-2.21904	0.255331	-8.69085	3.6e-18	6.05e-17	up
Psi15G005360	873.706	-2.21994	0.255451	-8.69027	3.62e-18	6.08e-17	up
Psi05G020020	32.474	-7.97974	0.918305	-8.68964	3.64e-18	6.11e-17	up
Psi06G017220	2058.4	-2.13674	0.245901	-8.68945	3.64e-18	6.11e-17	up
Psi16G012590	19605.8	-3.86752	0.445634	-8.67868	4e-18	6.71e-17	up
Psi04G020030	2268.88	-5.66826	0.653783	-8.66993	4.32e-18	7.22e-17	up
Psi08G015030	1584.2	-6.12295	0.706685	-8.66432	4.54e-18	7.57e-17	up
Psi02G018510	163.789	-8.74843	1.00974	-8.66408	4.55e-18	7.58e-17	up
Psi01G006450	398.884	-2.91484	0.336514	-8.66186	4.64e-18	7.73e-17	up
Psi17G011120	59.8542	-3.43949	0.397199	-8.65936	4.74e-18	7.89e-17	up
Psi08G019760	67.1643	-5.90381	0.682042	-8.65608	4.88e-18	8.11e-17	up
Psi01G001780	2201.8	-2.81903	0.325722	-8.65471	4.94e-18	8.2e-17	up
Psi17G013510	1125.63	-3.68164	0.426142	-8.63947	5.65e-18	9.32e-17	up
Psi03G018820	51.231	-8.63743	0.9999	-8.63829	5.71e-18	9.41e-17	up
Psi06G023440	681.757	-4.05071	0.469388	-8.62977	6.15e-18	1.01e-16	up
Psi08G002020	53.3794	-7.07448	0.820289	-8.62437	6.44e-18	1.06e-16	up
Psi17G007490	165.303	-5.64861	0.655081	-8.62275	6.54e-18	1.07e-16	up
Psi01G019400	2042.68	-2.23569	0.259296	-8.62217	6.57e-18	1.08e-16	up
Psi01G034580	169.486	-10.3631	1.20219	-8.62016	6.69e-18	1.1e-16	up
Psi05G017050	1596.54	-1.56775	0.181952	-8.61625	6.92e-18	1.13e-16	up
Psi08G007350	208.971	-5.76551	0.669166	-8.61596	6.94e-18	1.14e-16	up
Psi07G013590	558.934	-6.52213	0.757356	-8.6117	7.2e-18	1.18e-16	up
Psi01G007370	87.1242	-4.68371	0.543961	-8.61038	7.28e-18	1.19e-16	up
Psi03G021540	49.5852	-7.76201	0.902648	-8.59916	8.03e-18	1.31e-16	up
Psi18G001730	3583.63	-1.8769	0.218387	-8.59436	8.37e-18	1.36e-16	up
Psi03G012030	695.767	-2.17941	0.253711	-8.59013	8.69e-18	1.41e-16	up
Psi06G008320	2299.71	-7.77455	0.90527	-8.5881	8.84e-18	1.43e-16	up
Psi18G008470	4723.95	-1.9376	0.225673	-8.58587	9.02e-18	1.46e-16	up
Psi04G014260	1947.5	-2.96431	0.34531	-8.5845	9.12e-18	1.47e-16	up
Psi02G006260	56.8018	-7.21517	0.842176	-8.56729	1.06e-17	1.7e-16	up
Psi06G012180	6396.52	-5.49981	0.642504	-8.55996	1.13e-17	1.81e-16	up
Psi11G014320	2033.71	-7.60518	0.888701	-8.55764	1.15e-17	1.85e-16	up
Psi12G007980	1066.34	-2.33999	0.273515	-8.55523	1.18e-17	1.89e-16	up
Psi16G006600	58.7455	-8.83409	1.03282	-8.5534	1.2e-17	1.91e-16	up
Psi16G012280	113.97	-5.47605	0.641211	-8.54018	1.34e-17	2.14e-16	up
Psi18G002010	2553.5	-1.69195	0.198185	-8.53723	1.37e-17	2.19e-16	up
PsiUNG004780	117.829	-7.70568	0.902738	-8.53589	1.39e-17	2.21e-16	up
Psi07G007350	774.591	-1.65086	0.193664	-8.52432	1.54e-17	2.44e-16	up
Psi04G005200	1365.42	-3.55285	0.416817	-8.52377	1.54e-17	2.45e-16	up
Psi02G006240	27.8207	-7.75728	0.910815	-8.51686	1.64e-17	2.59e-16	up
Psi01G017280	1754.19	-7.91896	0.930292	-8.51234	1.7e-17	2.7e-16	up
Psi01G037510	67.1786	-5.18857	0.609687	-8.51023	1.74e-17	2.74e-16	up
Psi08G016960	11745.6	-2.32172	0.272926	-8.50677	1.79e-17	2.82e-16	up
Psi01G008990	470.751	-6.79836	0.802527	-8.47119	2.43e-17	3.8e-16	up
Psi06G001660	3654.08	-6.82832	0.8061	-8.47081	2.44e-17	3.81e-16	up
Psi09G002520	204.197	-7.09075	0.840004	-8.44134	3.14e-17	4.88e-16	up
Psi18G008180	4362.19	-3.5641	0.422412	-8.43748	3.24e-17	5.04e-16	up
Psi09G014300	34687.5	-1.83461	0.217509	-8.43465	3.32e-17	5.16e-16	up
Psi11G008130	1149.28	-3.60073	0.427314	-8.42642	3.56e-17	5.52e-16	up
Psi09G003330	189.874	-6.20364	0.736411	-8.42415	3.63e-17	5.62e-16	up
Psi02G007030	2994.41	-1.51309	0.179687	-8.4207	3.74e-17	5.78e-16	up
Psi01G005240	525.113	-1.85402	0.220418	-8.41137	4.05e-17	6.25e-16	up
Psi19G002330	29.1991	-5.43873	0.647896	-8.39446	4.68e-17	7.2e-16	up
Psi05G016890	948.939	-2.07714	0.247456	-8.39399	4.7e-17	7.22e-16	up
Psi05G019050	6000.76	-1.52982	0.182302	-8.39164	4.79e-17	7.36e-16	up
Psi10G014650	104.174	-5.75934	0.686526	-8.3891	4.9e-17	7.52e-16	up
Psi02G016090	823.833	-5.16997	0.616491	-8.38611	5.02e-17	7.7e-16	up
Psi02G003960	367.656	-6.69344	0.799006	-8.37722	5.42e-17	8.28e-16	up
Psi15G014070	635.88	-4.16752	0.497782	-8.37219	5.66e-17	8.63e-16	up
Psi08G008870	908.117	-3.23992	0.387146	-8.36874	5.82e-17	8.86e-16	up
Psi17G013350	154.505	-2.91721	0.348693	-8.36611	5.95e-17	9.05e-16	up
Psi01G010710	64.8892	-6.40329	0.765727	-8.36236	6.15e-17	9.33e-16	up
Psi03G012070	42.8116	-4.77033	0.571242	-8.3508	6.78e-17	1.03e-15	up
Psi09G011700	47.8626	-6.18095	0.740855	-8.34299	7.24e-17	1.09e-15	up
Psi01G029640	3397.7	-2.18835	0.262682	-8.33078	8.03e-17	1.21e-15	up
Psi12G010710	25.4727	-5.39617	0.648117	-8.32592	8.37e-17	1.26e-15	up
Psi03G017050	17.2859	-7.07266	0.850021	-8.32058	8.75e-17	1.31e-15	up
Psi08G012290	860.095	-3.71314	0.446315	-8.31955	8.83e-17	1.32e-15	up
Psi07G008570	12213.5	-3.1719	0.381347	-8.31761	8.98e-17	1.34e-15	up
Psi01G015440	7751.31	-9.06141	1.08962	-8.31611	9.09e-17	1.36e-15	up
Psi02G023640	178.35	-9.6105	1.15643	-8.31048	9.53e-17	1.42e-15	up
Psi06G026350	64.1072	-8.96059	1.07865	-8.30726	9.79e-17	1.46e-15	up
Psi17G009290	85.1529	-9.37009	1.1282	-8.30534	9.95e-17	1.48e-15	up
Psi06G014330	183.49	-2.83985	0.341955	-8.30473	1e-16	1.48e-15	up
Psi07G000670	1355.73	-6.03986	0.727527	-8.30191	1.02e-16	1.52e-15	up
Psi05G013180	578.686	-5.41214	0.651935	-8.30165	1.03e-16	1.52e-15	up
Psi10G018320	61.2871	-5.59786	0.674361	-8.30097	1.03e-16	1.53e-15	up
Psi10G003240	278.025	-2.43811	0.293873	-8.29646	1.07e-16	1.58e-15	up
Psi16G011120	4182.56	-1.88741	0.22775	-8.28719	1.16e-16	1.71e-15	up
Psi01G001140	67.2582	-1.52594	0.184192	-8.28452	1.19e-16	1.74e-15	up
Psi17G003150	559.708	-12.0866	1.45915	-8.2833	1.2e-16	1.76e-15	up
Psi06G000640	154.001	-4.4397	0.536367	-8.27736	1.26e-16	1.85e-15	up
Psi05G021820	1537.5	-4.225	0.510473	-8.27665	1.27e-16	1.86e-15	up
Psi10G020130	251.204	-4.46854	0.540018	-8.2748	1.29e-16	1.88e-15	up
Psi02G011370	223.455	-5.39116	0.651562	-8.27421	1.29e-16	1.89e-15	up
Psi04G004630	61.7611	-5.63583	0.681499	-8.26976	1.34e-16	1.96e-15	up
Psi01G009650	3507.69	-1.93648	0.234703	-8.25076	1.57e-16	2.29e-15	up
Psi05G015600	324.112	-3.8844	0.471267	-8.24245	1.69e-16	2.45e-15	up
Psi15G000540	182.204	-2.73812	0.332295	-8.24003	1.72e-16	2.49e-15	up
Psi11G009660	2895.36	-1.81732	0.220564	-8.23939	1.73e-16	2.5e-15	up
Psi05G014790	1289.85	-2.26843	0.275712	-8.22754	1.91e-16	2.76e-15	up
Psi01G027690	197.819	-3.32364	0.404277	-8.2212	2.01e-16	2.9e-15	up
Psi02G010640	1854.86	-4.09958	0.499243	-8.2116	2.18e-16	3.14e-15	up
Psi12G009370	972.852	-1.87215	0.228139	-8.20617	2.28e-16	3.28e-15	up
Psi13G010230	37.9339	-8.20351	1.00081	-8.1969	2.47e-16	3.54e-15	up
Psi08G007840	206.797	-6.52617	0.796183	-8.19682	2.47e-16	3.54e-15	up
Psi04G015160	40764.5	-2.30364	0.281584	-8.18101	2.81e-16	4.01e-15	up
Psi05G020550	8366.99	-1.8588	0.227271	-8.1788	2.87e-16	4.08e-15	up
Psi04G002620	31.7431	-6.00369	0.73437	-8.17529	2.95e-16	4.2e-15	up
Psi10G010100	41.0286	-6.68924	0.818755	-8.17001	3.08e-16	4.38e-15	up
Psi02G002220	1447.07	-2.08728	0.255518	-8.16882	3.11e-16	4.42e-15	up
Psi05G016060	284.429	-3.39695	0.415899	-8.16774	3.14e-16	4.45e-15	up
Psi09G002720	57.8326	-5.96822	0.731204	-8.16219	3.29e-16	4.66e-15	up
Psi02G000290	611.801	-4.93282	0.604396	-8.16156	3.31e-16	4.68e-15	up
Psi11G008140	269.892	-3.43249	0.420659	-8.15979	3.36e-16	4.74e-15	up
Psi17G003690	54.8818	-5.67396	0.695424	-8.15899	3.38e-16	4.77e-15	up
Psi05G011850	2277.89	-1.84001	0.225653	-8.15417	3.52e-16	4.96e-15	up
Psi10G007730	259.367	-3.70908	0.454914	-8.15336	3.54e-16	4.99e-15	up
Psi12G003860	84.3091	-5.76392	0.707362	-8.14847	3.69e-16	5.19e-15	up
Psi06G022580	96.4299	-7.92464	0.972947	-8.14499	3.79e-16	5.34e-15	up
Psi16G005400	8412.34	-10.0456	1.23428	-8.13882	3.99e-16	5.61e-15	up
Psi06G009860	143.079	-9.29284	1.14192	-8.13793	4.02e-16	5.65e-15	up
Psi14G003280	200.274	-5.32787	0.654698	-8.1379	4.02e-16	5.65e-15	up
Psi19G002170	79.2462	-7.19568	0.884512	-8.1352	4.11e-16	5.77e-15	up
Psi18G008350	313.464	-3.44461	0.423643	-8.13092	4.26e-16	5.97e-15	up
Psi06G005730	1560.97	-2.2369	0.27515	-8.12975	4.3e-16	6.02e-15	up
Psi02G022690	14.5006	-6.8147	0.838459	-8.12765	4.38e-16	6.12e-15	up
Psi03G018320	84.8296	-6.37578	0.785252	-8.11942	4.68e-16	6.54e-15	up
Psi04G020770	40.8155	-8.30875	1.02489	-8.10698	5.19e-16	7.21e-15	up
Psi17G014370	26.2009	-5.42752	0.669519	-8.10659	5.21e-16	7.22e-15	up
Psi19G008130	54.0418	-5.42074	0.66963	-8.09513	5.72e-16	7.91e-15	up
Psi05G020360	24.5903	-7.57709	0.936256	-8.09297	5.82e-16	8.05e-15	up
Psi07G012670	15980.8	-2.04987	0.253476	-8.08703	6.11e-16	8.44e-15	up
Psi10G012640	989.231	-2.97843	0.368447	-8.08373	6.28e-16	8.66e-15	up
Psi18G003540	103.697	-3.10724	0.384427	-8.08277	6.33e-16	8.72e-15	up
Psi10G017790	76.7636	-4.87527	0.603169	-8.08276	6.33e-16	8.72e-15	up
Psi02G015800	1412.48	-2.11723	0.26197	-8.08195	6.37e-16	8.77e-15	up
Psi14G010870	46.88	-8.50904	1.05308	-8.08013	6.47e-16	8.89e-15	up
Psi17G009550	23897.4	-2.67369	0.330938	-8.07913	6.52e-16	8.96e-15	up
Psi01G014130	1780.96	-2.88444	0.357135	-8.07661	6.66e-16	9.13e-15	up
Psi14G011580	221.698	-7.57139	0.937927	-8.07248	6.89e-16	9.44e-15	up
Psi07G007000	33.8859	-8.04112	0.997338	-8.06258	7.47e-16	1.02e-14	up
Psi03G005160	1488.1	-6.6756	0.828138	-8.06098	7.57e-16	1.03e-14	up
Psi11G006840	105.514	-6.26605	0.778526	-8.04861	8.37e-16	1.14e-14	up
Psi08G012840	163.728	-1.83673	0.228236	-8.04751	8.45e-16	1.15e-14	up
Psi11G005090	43.3463	-7.56433	0.94071	-8.04108	8.91e-16	1.21e-14	up
Psi03G020680	11141	-8.5259	1.0606	-8.03875	9.08e-16	1.23e-14	up
Psi03G011320	3462.97	-2.18541	0.271953	-8.03598	9.28e-16	1.26e-14	up
Psi11G011120	498.223	-3.53194	0.439884	-8.02924	9.81e-16	1.33e-14	up
Psi14G010000	4983.06	-6.52653	0.812916	-8.02854	9.86e-16	1.33e-14	up
Psi01G031090	71.0541	-8.28219	1.03194	-8.02581	1.01e-15	1.36e-14	up
Psi10G009070	672.795	-4.71837	0.588307	-8.02025	1.06e-15	1.42e-14	up
Psi02G002050	68.349	-8.22563	1.02599	-8.01728	1.08e-15	1.45e-14	up
Psi10G009060	66.8707	-4.08751	0.509882	-8.0166	1.09e-15	1.46e-14	up
Psi04G014450	2161.06	-1.8764	0.234107	-8.01513	1.1e-15	1.48e-14	up
Psi08G002560	4575.99	-2.9167	0.364024	-8.01241	1.12e-15	1.51e-14	up
Psi05G018620	19.7044	-4.13953	0.516668	-8.01199	1.13e-15	1.51e-14	up
Psi01G009420	5766.65	-1.68236	0.210146	-8.00565	1.19e-15	1.59e-14	up
Psi01G027560	4300.02	-1.75602	0.21957	-7.99754	1.27e-15	1.69e-14	up
Psi16G003240	76.0472	-6.46062	0.808494	-7.99093	1.34e-15	1.78e-14	up
Psi03G008960	38.1115	-5.90983	0.739609	-7.99047	1.34e-15	1.79e-14	up
Psi08G009350	4563.22	-2.48713	0.311425	-7.98628	1.39e-15	1.85e-14	up
Psi01G011590	4119.54	-1.7106	0.214223	-7.98513	1.4e-15	1.86e-14	up
Psi18G003900	111.965	-8.52807	1.06914	-7.97659	1.5e-15	1.99e-14	up
Psi02G003330	20.4911	-4.29402	0.538517	-7.97379	1.54e-15	2.04e-14	up
Psi02G023760	85.5737	-7.20932	0.904531	-7.97024	1.58e-15	2.09e-14	up
Psi06G014050	14.0194	-6.76835	0.850435	-7.95869	1.74e-15	2.29e-14	up
Psi05G010610	40.7534	-6.70976	0.843763	-7.95218	1.83e-15	2.41e-14	up
Psi03G011960	858.122	-3.24789	0.408436	-7.95201	1.84e-15	2.41e-14	up
Psi06G005890	66.6698	-9.01704	1.13466	-7.94692	1.91e-15	2.51e-14	up
Psi18G009220	23.2077	-7.49346	0.943951	-7.93841	2.05e-15	2.68e-14	up
Psi01G034540	498.247	-4.03354	0.508124	-7.93811	2.05e-15	2.69e-14	up
Psi02G007800	155.763	-9.41547	1.18621	-7.93745	2.06e-15	2.7e-14	up
Psi16G010000	876.792	-7.58199	0.955522	-7.93492	2.11e-15	2.75e-14	up
Psi12G010460	303.691	-3.02223	0.380944	-7.93353	2.13e-15	2.78e-14	up
Psi19G007460	1554.58	-2.46079	0.310227	-7.93223	2.15e-15	2.81e-14	up
Psi01G016870	189.571	-2.73052	0.344319	-7.93021	2.19e-15	2.85e-14	up
Psi02G010020	387.421	-1.97081	0.248524	-7.93004	2.19e-15	2.85e-14	up
Psi03G013500	896.853	-3.29868	0.41624	-7.92494	2.28e-15	2.96e-14	up
Psi06G006460	1187.05	-1.81932	0.229573	-7.92478	2.29e-15	2.96e-14	up
Psi11G010150	28.5122	-6.962	0.879656	-7.91446	2.48e-15	3.21e-14	up
Psi18G004520	36.0961	-6.50805	0.823148	-7.90629	2.65e-15	3.42e-14	up
Psi14G001840	636.414	-3.00754	0.381343	-7.88671	3.1e-15	3.99e-14	up
Psi01G023600	122.246	-7.35825	0.933717	-7.8806	3.26e-15	4.18e-14	up
Psi05G016620	3393.28	-3.32895	0.422845	-7.87273	3.47e-15	4.44e-14	up
Psi09G002890	3857.38	-2.73657	0.347651	-7.8716	3.5e-15	4.48e-14	up
Psi03G015830	1648.93	-2.51272	0.319279	-7.86998	3.55e-15	4.54e-14	up
Psi18G012130	478.617	-7.69754	0.979849	-7.85584	3.97e-15	5.06e-14	up
Psi09G015330	4942.63	-1.90822	0.242905	-7.8558	3.97e-15	5.06e-14	up
Psi10G013630	475.298	-3.30923	0.421274	-7.85528	3.99e-15	5.08e-14	up
Psi10G021960	1508.91	-6.5486	0.834159	-7.85054	4.14e-15	5.26e-14	up
Psi04G013610	1171.75	-3.77723	0.481178	-7.84996	4.16e-15	5.29e-14	up
Psi17G003590	45.4565	-5.86572	0.747507	-7.84705	4.26e-15	5.41e-14	up
Psi09G010220	66.1091	-4.87684	0.621726	-7.84403	4.36e-15	5.53e-14	up
Psi11G013560	146.445	-8.64568	1.10269	-7.84055	4.49e-15	5.67e-14	up
Psi01G012200	140.5	-6.09071	0.77685	-7.84026	4.5e-15	5.69e-14	up
Psi14G015320	6850.02	-2.64577	0.337519	-7.83889	4.55e-15	5.74e-14	up
Psi18G012060	53.776	-7.06476	0.901248	-7.83886	4.55e-15	5.74e-14	up
Psi02G002170	343.688	-6.54449	0.83534	-7.83452	4.71e-15	5.93e-14	up
Psi15G002890	7009.45	-1.57452	0.20098	-7.83422	4.72e-15	5.95e-14	up
Psi17G001470	253.051	-4.02009	0.513571	-7.82773	4.97e-15	6.25e-14	up
Psi09G008000	198.83	-4.49456	0.574577	-7.82238	5.18e-15	6.51e-14	up
Psi10G021860	119.83	-4.4932	0.574504	-7.82101	5.24e-15	6.58e-14	up
Psi08G009280	47.0186	-6.872	0.879297	-7.81533	5.48e-15	6.87e-14	up
Psi01G027130	35.8161	-7.29109	0.933027	-7.81445	5.52e-15	6.91e-14	up
Psi05G006650	2781.9	-5.86029	0.750038	-7.81333	5.57e-15	6.97e-14	up
Psi19G009970	176.933	-2.90702	0.372063	-7.81325	5.57e-15	6.97e-14	up
Psi11G014290	1187.5	-5.03336	0.644392	-7.81103	5.67e-15	7.09e-14	up
Psi15G000320	10650.6	-3.7321	0.478258	-7.80352	6.02e-15	7.5e-14	up
Psi05G003670	68.8493	-5.84929	0.750821	-7.79052	6.67e-15	8.29e-14	up
Psi01G042590	68.7941	-7.82761	1.00528	-7.78652	6.89e-15	8.54e-14	up
Psi18G009780	60.1919	-8.86958	1.13914	-7.78622	6.9e-15	8.56e-14	up
Psi12G008140	1380.23	-4.88383	0.627419	-7.78399	7.03e-15	8.7e-14	up
Psi01G019430	134.247	-2.38001	0.305968	-7.77862	7.33e-15	9.06e-14	up
Psi09G000980	426.511	-7.54834	0.971652	-7.76856	7.94e-15	9.79e-14	up
Psi13G005080	247.558	-2.97415	0.382846	-7.76853	7.94e-15	9.79e-14	up
Psi03G016480	2107.5	-2.56805	0.331141	-7.75516	8.82e-15	1.08e-13	up
Psi01G028480	40.0607	-4.31355	0.556471	-7.75162	9.07e-15	1.11e-13	up
Psi07G012150	12.2785	-6.57799	0.849584	-7.74259	9.74e-15	1.19e-13	up
Psi14G001120	24.9624	-4.00682	0.517804	-7.73809	1.01e-14	1.23e-13	up
Psi03G011930	22.7269	-7.46427	0.965232	-7.73314	1.05e-14	1.28e-13	up
Psi12G002680	647.787	-3.75159	0.485216	-7.73179	1.06e-14	1.29e-13	up
Psi11G004680	861.758	-3.02587	0.392132	-7.71648	1.2e-14	1.45e-13	up
Psi17G013720	39.319	-5.39336	0.699102	-7.7147	1.21e-14	1.47e-13	up
Psi04G013730	45.311	-8.45976	1.09728	-7.70976	1.26e-14	1.53e-13	up
Psi01G038210	57.6538	-3.29913	0.42804	-7.70752	1.28e-14	1.55e-13	up
Psi12G011750	17.0242	-7.04726	0.915051	-7.70149	1.34e-14	1.62e-13	up
Psi11G011080	974.471	-2.9887	0.388383	-7.69524	1.41e-14	1.7e-13	up
Psi13G001930	3309.15	-3.04656	0.396229	-7.68889	1.48e-14	1.78e-13	up
Psi03G019390	80.0201	-3.23316	0.42053	-7.6883	1.49e-14	1.79e-13	up
Psi02G018620	12492.8	-1.8482	0.240513	-7.68441	1.54e-14	1.84e-13	up
Psi17G004450	349.799	-2.20364	0.286834	-7.68262	1.56e-14	1.87e-13	up
Psi02G009530	37.6547	-5.47965	0.713565	-7.67927	1.6e-14	1.91e-13	up
Psi14G016030	77.7585	-6.71743	0.874841	-7.67847	1.61e-14	1.92e-13	up
Psi14G016340	4904.45	-2.48339	0.32348	-7.67709	1.63e-14	1.94e-13	up
Psi01G018070	118.197	-2.89821	0.377582	-7.6757	1.65e-14	1.96e-13	up
Psi05G021900	2306.17	-2.49308	0.32482	-7.67526	1.65e-14	1.97e-13	up
Psi15G000830	37.0875	-8.17134	1.06583	-7.66663	1.77e-14	2.1e-13	up
Psi13G013790	450.41	-4.18279	0.545689	-7.66516	1.79e-14	2.12e-13	up
Psi18G011820	26.3501	-5.18576	0.676606	-7.66438	1.8e-14	2.13e-13	up
Psi02G004830	115.516	-5.6823	0.741505	-7.6632	1.81e-14	2.15e-13	up
Psi04G006030	4796.8	-2.46428	0.321675	-7.66078	1.85e-14	2.19e-13	up
Psi01G025000	137.31	-6.77987	0.885101	-7.66	1.86e-14	2.2e-13	up
Psi18G007170	94.9143	-2.87389	0.375218	-7.65925	1.87e-14	2.21e-13	up
Psi18G008140	39610.5	-1.80634	0.235919	-7.65662	1.91e-14	2.26e-13	up
Psi15G006250	46.7883	-8.50605	1.1128	-7.6438	2.11e-14	2.48e-13	up
Psi16G004370	11197.4	-1.86959	0.244758	-7.63855	2.2e-14	2.58e-13	up
Psi12G010290	24.9982	-7.60201	0.995382	-7.63727	2.22e-14	2.6e-13	up
Psi18G000920	24.264	-5.89897	0.772487	-7.63634	2.23e-14	2.62e-13	up
Psi01G015230	72.2483	-2.67071	0.34975	-7.63604	2.24e-14	2.63e-13	up
Psi02G007620	655.04	-6.54199	0.85734	-7.63057	2.34e-14	2.73e-13	up
Psi15G000520	686.989	-2.74037	0.35921	-7.6289	2.37e-14	2.77e-13	up
Psi11G006660	20.2623	-7.29874	0.95709	-7.62597	2.42e-14	2.83e-13	up
Psi15G008520	19.7815	-6.84567	0.898555	-7.61853	2.57e-14	2.99e-13	up
Psi04G008850	135.423	-5.07389	0.666287	-7.61517	2.63e-14	3.06e-13	up
Psi14G005200	102.27	-6.99837	0.919003	-7.61517	2.63e-14	3.06e-13	up
Psi06G025910	249.046	-6.56345	0.861911	-7.615	2.64e-14	3.07e-13	up
Psi01G007520	45.7494	-6.0365	0.793826	-7.60432	2.86e-14	3.32e-13	up
Psi01G029070	3143.45	-4.34134	0.570953	-7.60367	2.88e-14	3.34e-13	up
Psi16G000720	31.1864	-7.92092	1.04264	-7.597	3.03e-14	3.51e-13	up
Psi14G006950	2700	-3.67775	0.484228	-7.59507	3.08e-14	3.56e-13	up
Psi04G019260	197.692	-5.66912	0.746591	-7.59335	3.12e-14	3.6e-13	up
Psi01G019420	90.7322	-2.21997	0.292502	-7.58957	3.21e-14	3.7e-13	up
Psi18G006700	37.1787	-8.17488	1.07713	-7.58953	3.21e-14	3.7e-13	up
Psi02G011030	3632.73	-2.13081	0.281293	-7.57506	3.59e-14	4.12e-13	up
Psi06G008300	10619.7	-2.36322	0.311985	-7.57477	3.6e-14	4.13e-13	up
Psi06G000130	4043.28	-1.51007	0.199412	-7.5726	3.66e-14	4.19e-13	up
Psi14G005070	1698.61	-6.14721	0.812122	-7.56931	3.75e-14	4.3e-13	up
Psi17G003120	258.132	-3.01918	0.399532	-7.55681	4.13e-14	4.71e-13	up
Psi12G009890	2996.27	-4.6529	0.615838	-7.5554	4.18e-14	4.76e-13	up
Psi01G007630	151.731	-3.83343	0.507496	-7.55361	4.23e-14	4.83e-13	up
Psi01G039210	425.409	-3.6792	0.487302	-7.55014	4.35e-14	4.95e-13	up
Psi14G005970	661.182	-4.23361	0.561906	-7.53439	4.91e-14	5.54e-13	up
Psi10G012810	29.199	-7.82579	1.03911	-7.53126	5.03e-14	5.67e-13	up
Psi10G021460	199.952	-2.89705	0.384941	-7.52596	5.23e-14	5.9e-13	up
Psi14G004450	1279.68	-1.86305	0.24765	-7.5229	5.36e-14	6.03e-13	up
Psi03G000070	539.625	-2.80709	0.3735	-7.51564	5.66e-14	6.37e-13	up
Psi08G000840	97.6823	-7.53293	1.00273	-7.51241	5.8e-14	6.51e-13	up
Psi02G022020	42.6893	-2.51262	0.334558	-7.51028	5.9e-14	6.62e-13	up
Psi10G009970	1870.77	-3.78176	0.503652	-7.50866	5.97e-14	6.69e-13	up
Psi14G007410	104.233	-9.66179	1.28683	-7.50823	5.99e-14	6.71e-13	up
Psi02G000650	1201.35	-2.15582	0.287857	-7.4892	6.93e-14	7.73e-13	up
Psi08G015890	27.2028	-5.76134	0.76957	-7.48643	7.08e-14	7.89e-13	up
Psi05G013420	1146.1	-1.75208	0.234047	-7.48601	7.1e-14	7.91e-13	up
Psi06G016920	2834.93	-5.13924	0.687265	-7.47781	7.56e-14	8.41e-13	up
Psi10G023200	92.2675	-4.99634	0.668177	-7.47756	7.57e-14	8.42e-13	up
Psi18G001390	419.63	-3.8907	0.520936	-7.46866	8.1e-14	8.99e-13	up
Psi08G006210	14.5049	-6.81948	0.913234	-7.46739	8.18e-14	9.07e-13	up
Psi10G010370	136.932	-4.81262	0.644601	-7.46604	8.26e-14	9.16e-13	up
Psi12G007890	25.4297	-6.79371	0.910339	-7.46284	8.47e-14	9.37e-13	up
Psi15G002930	1442.03	-7.39577	0.991634	-7.45816	8.77e-14	9.7e-13	up
Psi01G006460	27.3647	-7.733	1.03724	-7.45533	8.96e-14	9.9e-13	up
Psi07G011220	17.1665	-4.39524	0.589589	-7.45476	9e-14	9.94e-13	up
Psi15G008530	11.8916	-6.53071	0.876103	-7.45427	9.04e-14	9.97e-13	up
Psi10G000460	215.793	-6.35346	0.853545	-7.44361	9.8e-14	1.08e-12	up
Psi12G002870	60.2479	-2.52649	0.339555	-7.44058	1e-13	1.1e-12	up
Psi18G003910	1537.6	-7.95675	1.0716	-7.42508	1.13e-13	1.24e-12	up
Psi10G009790	884.949	-3.01184	0.405941	-7.41939	1.18e-13	1.29e-12	up
Psi14G014640	320.78	-2.77976	0.374692	-7.4188	1.18e-13	1.29e-12	up
Psi03G018590	28.2132	-6.13609	0.827389	-7.41621	1.21e-13	1.32e-12	up
Psi02G003920	179.606	-4.09089	0.55177	-7.41412	1.22e-13	1.34e-12	up
Psi19G008310	24.3464	-7.5635	1.02155	-7.40397	1.32e-13	1.44e-12	up
Psi04G011320	26.8188	-7.70335	1.0406	-7.40277	1.33e-13	1.45e-12	up
Psi02G010690	21.2699	-3.81063	0.514779	-7.40246	1.34e-13	1.46e-12	up
Psi09G008030	55.9035	-3.77075	0.509679	-7.3983	1.38e-13	1.5e-12	up
Psi10G021380	31.9806	-7.95704	1.07607	-7.39454	1.42e-13	1.54e-12	up
Psi05G016650	32.3658	-6.38027	0.863755	-7.38667	1.51e-13	1.63e-12	up
Psi17G001190	2908.66	-5.36222	0.72603	-7.38567	1.52e-13	1.64e-12	up
Psi02G015430	260.143	-4.32924	0.586503	-7.38144	1.57e-13	1.7e-12	up
Psi05G008350	145.605	-5.44983	0.738469	-7.3799	1.58e-13	1.71e-12	up
Psi10G017170	164.432	-3.30154	0.447453	-7.37853	1.6e-13	1.73e-12	up
Psi19G008800	130.689	-5.37071	0.728031	-7.37704	1.62e-13	1.75e-12	up
Psi03G006560	56.4546	-3.59361	0.487246	-7.37534	1.64e-13	1.77e-12	up
Psi05G016140	215.284	-10.7082	1.45195	-7.37505	1.64e-13	1.77e-12	up
Psi06G022560	816.641	-2.2547	0.305799	-7.37314	1.67e-13	1.8e-12	up
Psi01G007510	43.894	-3.58851	0.486775	-7.37199	1.68e-13	1.81e-12	up
Psi02G011110	2570.85	-1.55871	0.211441	-7.37183	1.68e-13	1.81e-12	up
Psi05G010860	22701.5	-4.65613	0.631818	-7.36941	1.71e-13	1.85e-12	up
Psi02G001060	24.6941	-5.12738	0.695864	-7.36837	1.73e-13	1.86e-12	up
Psi13G014380	205.36	-8.25099	1.12048	-7.36381	1.79e-13	1.92e-12	up
Psi04G006480	61.0993	-5.50647	0.748105	-7.36057	1.83e-13	1.97e-12	up
Psi03G012240	2032.55	-4.22172	0.573716	-7.35855	1.86e-13	2e-12	up
Psi15G011590	517.771	-6.81351	0.926356	-7.35518	1.91e-13	2.05e-12	up
Psi01G018100	27.2497	-2.7165	0.369544	-7.35096	1.97e-13	2.11e-12	up
Psi17G007800	1149.18	-4.10041	0.558399	-7.34314	2.09e-13	2.23e-12	up
Psi19G004820	2173.76	-2.80313	0.38187	-7.34055	2.13e-13	2.27e-12	up
Psi10G009480	84.4191	-4.40686	0.600995	-7.33261	2.26e-13	2.41e-12	up
Psi04G016630	23.3095	-5.25834	0.717865	-7.32497	2.39e-13	2.55e-12	up
Psi17G009600	546.959	-5.01758	0.685209	-7.3227	2.43e-13	2.59e-12	up
Psi04G013440	1037.37	-6.70688	0.915973	-7.32214	2.44e-13	2.6e-12	up
Psi10G020980	19.7892	-6.42976	0.880493	-7.30245	2.83e-13	2.99e-12	up
Psi02G002150	22.1099	-6.58677	0.902044	-7.30205	2.83e-13	3e-12	up
Psi08G019070	4006.88	-2.40306	0.329266	-7.29824	2.92e-13	3.08e-12	up
Psi12G008490	40.4937	-4.65848	0.638353	-7.29765	2.93e-13	3.09e-12	up
Psi10G016750	874.928	-2.81638	0.386557	-7.28581	3.2e-13	3.37e-12	up
Psi17G014400	700.727	-4.47162	0.614062	-7.28203	3.29e-13	3.46e-12	up
Psi11G008610	3084.43	-4.15528	0.571188	-7.2748	3.47e-13	3.64e-12	up
Psi08G016740	195.282	-1.89029	0.259899	-7.27319	3.51e-13	3.68e-12	up
Psi10G007520	9.92407	-6.27199	0.863076	-7.26702	3.68e-13	3.84e-12	up
Psi03G018710	5032.3	-5.46999	0.753669	-7.25782	3.93e-13	4.1e-12	up
Psi03G008720	373.852	-3.9339	0.542073	-7.25714	3.95e-13	4.12e-12	up
Psi09G008190	40.8139	-4.67286	0.643978	-7.25624	3.98e-13	4.15e-12	up
Psi10G014070	751.401	-2.65099	0.365594	-7.25118	4.13e-13	4.3e-12	up
Psi02G008420	510.202	-1.76847	0.24395	-7.2493	4.19e-13	4.36e-12	up
Psi06G017040	15.3641	-6.48002	0.893965	-7.24863	4.21e-13	4.38e-12	up
Psi03G001280	49.8459	-2.30622	0.31848	-7.24133	4.44e-13	4.61e-12	up
Psi10G015800	4388.76	-2.51471	0.347293	-7.2409	4.46e-13	4.62e-12	up
Psi04G008290	7882.68	-1.86569	0.257661	-7.24086	4.46e-13	4.62e-12	up
Psi03G019440	1492.49	-6.1123	0.844349	-7.23907	4.52e-13	4.68e-12	up
Psi08G012130	2042.79	-6.85587	0.947677	-7.23439	4.68e-13	4.84e-12	up
Psi17G013540	4216.01	-2.83512	0.391919	-7.23394	4.69e-13	4.85e-12	up
Psi17G010610	43.5942	-5.86593	0.811362	-7.22973	4.84e-13	5e-12	up
Psi18G003940	1697.35	-8.36589	1.15742	-7.22805	4.9e-13	5.06e-12	up
Psi03G015400	2050.65	-2.15523	0.29823	-7.22674	4.95e-13	5.1e-12	up
Psi05G003690	163.7	-5.01275	0.693734	-7.22575	4.98e-13	5.14e-12	up
Psi05G002460	21.0655	-6.9389	0.962271	-7.21097	5.56e-13	5.71e-12	up
Psi01G029290	64.9363	-5.77616	0.801244	-7.20899	5.64e-13	5.79e-12	up
Psi10G008840	1229.51	-1.58277	0.219681	-7.20486	5.81e-13	5.96e-12	up
Psi14G011070	18.7568	-7.18835	0.997785	-7.20431	5.83e-13	5.99e-12	up
Psi01G040730	13.1021	-6.25285	0.868232	-7.20182	5.94e-13	6.09e-12	up
Psi02G013300	17.3943	-6.66195	0.925201	-7.20054	6e-13	6.14e-12	up
Psi12G001570	1368.41	-3.92745	0.545911	-7.19431	6.28e-13	6.41e-12	up
Psi07G000450	31.2133	-4.96781	0.690893	-7.19042	6.46e-13	6.6e-12	up
Psi01G001880	953.178	-5.24643	0.729752	-7.18933	6.51e-13	6.65e-12	up
Psi11G008080	4692.96	-3.14756	0.43792	-7.18753	6.6e-13	6.73e-12	up
Psi05G006820	694.547	-2.86939	0.399469	-7.183	6.82e-13	6.95e-12	up
Psi04G006220	1676.82	-1.50634	0.209824	-7.17905	7.02e-13	7.13e-12	up
Psi06G007360	636.249	-3.87131	0.539543	-7.17516	7.22e-13	7.33e-12	up
Psi18G008310	30.1017	-7.03948	0.981154	-7.17469	7.25e-13	7.35e-12	up
Psi01G035180	731.107	-4.10984	0.573628	-7.16465	7.8e-13	7.9e-12	up
Psi03G015870	3540.16	-1.66574	0.232647	-7.15994	8.07e-13	8.16e-12	up
Psi06G002810	73.5082	-5.6562	0.78998	-7.15992	8.07e-13	8.16e-12	up
Psi14G004780	23.0548	-6.65258	0.929424	-7.15774	8.2e-13	8.28e-12	up
Psi13G008010	22.7078	-7.46346	1.04278	-7.15726	8.23e-13	8.31e-12	up
Psi01G029440	10.7579	-6.38636	0.892632	-7.15452	8.4e-13	8.46e-12	up
Psi14G011040	25.1848	-7.61317	1.06482	-7.14973	8.69e-13	8.75e-12	up
Psi09G014730	150.745	-2.84459	0.398076	-7.14584	8.94e-13	9e-12	up
Psi14G000080	150.287	-2.34848	0.3289	-7.1404	9.31e-13	9.34e-12	up
Psi02G020030	18.4925	-7.16757	1.00547	-7.12857	1.01e-12	1.01e-11	up
Psi03G009770	172.517	-2.35949	0.331086	-7.12651	1.03e-12	1.03e-11	up
Psi16G000690	168.793	-1.9392	0.272187	-7.12452	1.04e-12	1.04e-11	up
Psi02G000660	63.2569	-4.78149	0.671811	-7.11731	1.1e-12	1.1e-11	up
Psi01G040450	1089.98	-5.51647	0.775117	-7.11695	1.1e-12	1.1e-11	up
Psi02G018280	30.6583	-7.89633	1.11002	-7.11366	1.13e-12	1.12e-11	up
Psi01G036810	22.9509	-5.24481	0.737627	-7.11038	1.16e-12	1.15e-11	up
Psi01G020650	1338.7	-2.31509	0.325717	-7.10766	1.18e-12	1.17e-11	up
Psi16G004520	1989.87	-5.23843	0.737139	-7.10643	1.19e-12	1.18e-11	up
Psi06G004210	25.4646	-7.2138	1.01536	-7.10466	1.21e-12	1.19e-11	up
Psi18G011810	13.5381	-6.71657	0.945844	-7.10114	1.24e-12	1.22e-11	up
Psi01G012440	2326.92	-3.36698	0.474358	-7.09796	1.27e-12	1.25e-11	up
Psi02G010460	468.394	-2.04057	0.287568	-7.09598	1.28e-12	1.27e-11	up
Psi15G000140	776.301	-2.79826	0.394813	-7.08754	1.37e-12	1.34e-11	up
Psi10G021670	17.2529	-6.65022	0.941598	-7.0627	1.63e-12	1.6e-11	up
Psi01G041520	302.675	-1.95084	0.276277	-7.06118	1.65e-12	1.62e-11	up
Psi11G014170	185.751	-5.47455	0.775641	-7.0581	1.69e-12	1.65e-11	up
Psi05G021830	57.8527	-4.08323	0.578661	-7.05634	1.71e-12	1.67e-11	up
Psi16G012390	16186.5	-3.71867	0.527505	-7.04956	1.79e-12	1.75e-11	up
Psi06G025800	192.61	-5.79496	0.822294	-7.04731	1.82e-12	1.78e-11	up
Psi07G004290	13.6301	-6.72665	0.95482	-7.04494	1.86e-12	1.8e-11	up
Psi15G003720	7417.21	-1.87785	0.266872	-7.03652	1.97e-12	1.91e-11	up
Psi09G002400	9.56543	-6.21484	0.883761	-7.03226	2.03e-12	1.97e-11	up
Psi17G004090	30.2913	-7.04378	1.00189	-7.03046	2.06e-12	1.99e-11	up
Psi11G013080	1138.44	-4.94626	0.703921	-7.02672	2.11e-12	2.05e-11	up
Psi19G004220	47.0209	-6.36733	0.906311	-7.02555	2.13e-12	2.06e-11	up
Psi01G016300	13.8401	-6.74933	0.961269	-7.02127	2.2e-12	2.12e-11	up
Psi05G002990	1920.89	-1.70562	0.243037	-7.01796	2.25e-12	2.17e-11	up
Psi11G010140	54.8543	-4.7122	0.672186	-7.01026	2.38e-12	2.29e-11	up
Psi11G005110	185.562	-4.28247	0.611551	-7.00264	2.51e-12	2.42e-11	up
Psi02G018940	129.67	-5.59472	0.79931	-6.99944	2.57e-12	2.47e-11	up
Psi14G011560	708.057	-3.4518	0.493487	-6.99471	2.66e-12	2.55e-11	up
Psi03G015170	28.2382	-7.77833	1.11224	-6.99339	2.68e-12	2.57e-11	up
Psi09G015560	117.136	-8.57262	1.22641	-6.99004	2.75e-12	2.63e-11	up
Psi14G005870	3189.9	-1.64957	0.236043	-6.98843	2.78e-12	2.66e-11	up
Psi12G001730	12.181	-5.72189	0.819035	-6.98614	2.83e-12	2.7e-11	up
Psi06G015740	221.16	-2.1862	0.313148	-6.98138	2.92e-12	2.79e-11	up
Psi16G004490	11.3033	-6.45765	0.925266	-6.97923	2.97e-12	2.83e-11	up
Psi14G001470	2114.04	-3.3082	0.475123	-6.96282	3.34e-12	3.17e-11	up
Psi10G015830	591.088	-3.31939	0.47684	-6.96123	3.37e-12	3.21e-11	up
Psi06G005840	764.61	-1.89977	0.272979	-6.95939	3.42e-12	3.25e-11	up
Psi01G012700	167.425	-5.29411	0.760906	-6.95764	3.46e-12	3.28e-11	up
Psi02G010470	65.2201	-1.82166	0.262058	-6.95137	3.62e-12	3.43e-11	up
Psi03G015310	4678.56	-3.06602	0.441509	-6.94441	3.8e-12	3.59e-11	up
Psi04G016480	83.0183	-6.04408	0.870624	-6.94223	3.86e-12	3.64e-11	up
Psi01G038480	1173.38	-6.29294	0.906577	-6.94143	3.88e-12	3.66e-11	up
Psi08G008630	269.036	-2.09537	0.302267	-6.93219	4.14e-12	3.9e-11	up
Psi09G010290	622.759	-5.01717	0.724414	-6.92583	4.33e-12	4.07e-11	up
Psi07G013900	330.343	-4.27708	0.618162	-6.91904	4.55e-12	4.27e-11	up
Psi10G004060	1264.05	-2.13735	0.309344	-6.90928	4.87e-12	4.56e-11	up
Psi04G012370	73.6588	-5.95468	0.862155	-6.90673	4.96e-12	4.64e-11	up
Psi05G003300	379.779	-6.3029	0.912929	-6.90404	5.05e-12	4.73e-11	up
Psi08G004790	55.9792	-4.54733	0.658786	-6.90259	5.11e-12	4.77e-11	up
Psi10G016320	41.5772	-8.33581	1.20871	-6.89644	5.33e-12	4.98e-11	up
Psi13G012580	90.0222	-4.10781	0.59569	-6.89587	5.35e-12	5e-11	up
Psi11G008750	2313.35	-1.69226	0.245436	-6.89493	5.39e-12	5.03e-11	up
Psi01G036360	125.676	-5.22014	0.757676	-6.88967	5.59e-12	5.21e-11	up
Psi03G006300	1133.87	-4.39124	0.637696	-6.88609	5.73e-12	5.34e-11	up
Psi04G014020	22.983	-5.858	0.852931	-6.86808	6.51e-12	6.04e-11	up
Psi10G012040	527.617	-4.94192	0.719584	-6.86775	6.52e-12	6.05e-11	up
Psi06G019550	29.2189	-7.4111	1.07928	-6.86673	6.57e-12	6.09e-11	up
Psi09G003760	341.668	-4.07457	0.59365	-6.86359	6.72e-12	6.21e-11	up
Psi10G020030	47.1499	-4.70254	0.685329	-6.86172	6.8e-12	6.29e-11	up
Psi16G003550	90.6501	-5.68619	0.828766	-6.86103	6.84e-12	6.32e-11	up
Psi04G001740	896.096	-4.08245	0.595337	-6.85737	7.01e-12	6.48e-11	up
Psi11G008320	28.8858	-7.81038	1.14012	-6.85047	7.36e-12	6.79e-11	up
Psi12G009020	49.1272	-4.49806	0.656825	-6.84818	7.48e-12	6.89e-11	up
Psi12G002200	26.1256	-7.66568	1.12063	-6.8405	7.89e-12	7.26e-11	up
Psi14G004470	328.887	-6.58423	0.962671	-6.83954	7.94e-12	7.3e-11	up
Psi02G001050	14.197	-2.86571	0.419739	-6.82736	8.65e-12	7.91e-11	up
Psi07G003750	957.569	-3.71699	0.544508	-6.82632	8.71e-12	7.97e-11	up
Psi12G010870	51.0007	-8.63072	1.26476	-6.82402	8.85e-12	8.09e-11	up
Psi11G001760	95.5043	-5.17621	0.759637	-6.81406	9.49e-12	8.66e-11	up
Psi18G004790	1877.99	-4.20251	0.617002	-6.81118	9.68e-12	8.82e-11	up
Psi10G011020	29.1136	-4.35513	0.639634	-6.80879	9.84e-12	8.97e-11	up
Psi07G007410	43.1446	-8.3894	1.23309	-6.80355	1.02e-11	9.29e-11	up
Psi04G001860	31.2777	-7.92538	1.16526	-6.8014	1.04e-11	9.42e-11	up
Psi03G012200	14.6193	-6.82856	1.00411	-6.80059	1.04e-11	9.47e-11	up
Psi17G003160	13.2167	-6.68344	0.983202	-6.79763	1.06e-11	9.66e-11	up
Psi19G000360	500.077	-2.57459	0.378799	-6.79671	1.07e-11	9.72e-11	up
Psi19G001290	152.213	-5.44114	0.80073	-6.79523	1.08e-11	9.81e-11	up
Psi05G009110	6807.77	-2.02405	0.297978	-6.79259	1.1e-11	9.98e-11	up
Psi19G005730	149.268	-4.97002	0.731734	-6.79212	1.1e-11	1e-10	up
Psi19G004200	32.4082	-5.72332	0.843635	-6.78411	1.17e-11	1.06e-10	up
Psi08G002870	90.2911	-3.45469	0.509301	-6.7832	1.18e-11	1.06e-10	up
Psi04G018100	453.722	-11.7837	1.7384	-6.77852	1.21e-11	1.1e-10	up
Psi06G020150	381.681	-3.61941	0.53453	-6.7712	1.28e-11	1.15e-10	up
Psi03G018300	126.491	-4.48487	0.662348	-6.77118	1.28e-11	1.15e-10	up
Psi06G011160	529.629	-6.20628	0.916745	-6.76991	1.29e-11	1.16e-10	up
Psi05G003600	1481.91	-1.86944	0.276509	-6.76085	1.37e-11	1.23e-10	up
Psi13G006560	703.457	-1.81729	0.269208	-6.75052	1.47e-11	1.32e-10	up
Psi14G010110	152.424	-5.19845	0.770743	-6.74472	1.53e-11	1.37e-10	up
Psi14G015310	17.2869	-6.23322	0.924204	-6.74442	1.54e-11	1.38e-10	up
Psi07G001260	646.972	-3.13417	0.464739	-6.74394	1.54e-11	1.38e-10	up
Psi09G008720	646.228	-1.78518	0.265321	-6.72838	1.72e-11	1.53e-10	up
Psi01G032710	329.605	-3.73423	0.555118	-6.72692	1.73e-11	1.55e-10	up
Psi04G013870	7828.88	-4.10316	0.610367	-6.72245	1.79e-11	1.59e-10	up
Psi19G008770	5832.03	-1.52608	0.227064	-6.72091	1.81e-11	1.61e-10	up
Psi10G022930	21.2337	-6.53495	0.972412	-6.72035	1.81e-11	1.61e-10	up
Psi15G001900	6.55709	-5.67589	0.846463	-6.70542	2.01e-11	1.78e-10	up
Psi12G011290	21.1471	-4.4813	0.668406	-6.70447	2.02e-11	1.79e-10	up
Psi02G007790	92.7427	-8.66695	1.29297	-6.70312	2.04e-11	1.81e-10	up
Psi01G018780	16.1585	-6.97259	1.0406	-6.70057	2.08e-11	1.84e-10	up
Psi18G008820	12418.2	-1.57636	0.235267	-6.70031	2.08e-11	1.84e-10	up
Psi04G013690	728.405	-3.04225	0.454129	-6.69908	2.1e-11	1.85e-10	up
Psi10G016630	1826.73	-2.78929	0.416481	-6.6973	2.12e-11	1.87e-10	up
Psi10G012530	17.6115	-7.09615	1.06001	-6.69439	2.17e-11	1.91e-10	up
Psi04G010460	89.239	-2.73402	0.408466	-6.69339	2.18e-11	1.92e-10	up
Psi16G011050	1474.97	-3.93649	0.588292	-6.69139	2.21e-11	1.95e-10	up
Psi01G001130	77.9686	-6.59081	0.985789	-6.68582	2.3e-11	2.02e-10	up
Psi06G015650	35.5269	-7.27952	1.08933	-6.68256	2.35e-11	2.06e-10	up
Psi05G016700	86.116	-4.78876	0.716798	-6.68077	2.38e-11	2.08e-10	up
Psi16G013110	477.28	-4.84914	0.726366	-6.67589	2.46e-11	2.15e-10	up
Psi06G003190	75.0015	-4.48478	0.671907	-6.6747	2.48e-11	2.17e-10	up
Psi06G025890	461.618	-4.7606	0.713336	-6.67371	2.49e-11	2.18e-10	up
Psi13G004820	117.018	-5.3922	0.808023	-6.67332	2.5e-11	2.19e-10	up
Psi17G001560	681.12	-6.36107	0.953701	-6.66988	2.56e-11	2.24e-10	up
Psi11G006100	2924.31	-1.76295	0.264478	-6.66575	2.63e-11	2.3e-10	up
Psi17G003170	10.2956	-6.32085	0.948449	-6.6644	2.66e-11	2.32e-10	up
Psi09G014410	32.0292	-7.54479	1.13263	-6.66131	2.71e-11	2.36e-10	up
Psi03G010250	72.0604	-4.55488	0.68442	-6.6551	2.83e-11	2.46e-10	up
Psi01G020660	3009.08	-1.57462	0.236607	-6.65499	2.83e-11	2.46e-10	up
Psi10G011230	240.497	-3.06112	0.460035	-6.65411	2.85e-11	2.47e-10	up
Psi05G010370	24.6636	-5.93188	0.891928	-6.65062	2.92e-11	2.53e-10	up
Psi04G013590	1268.61	-5.4524	0.81998	-6.64943	2.94e-11	2.55e-10	up
Psi15G012200	28.3103	-7.78139	1.171	-6.6451	3.03e-11	2.62e-10	up
Psi17G003710	428.294	-4.52657	0.68185	-6.63867	3.17e-11	2.74e-10	up
Psi09G001240	679.79	-4.34039	0.653947	-6.63721	3.2e-11	2.76e-10	up
Psi01G041560	1418.89	-3.93918	0.594006	-6.63154	3.32e-11	2.86e-10	up
Psi07G011030	76.3045	-5.79847	0.875091	-6.62614	3.45e-11	2.97e-10	up
Psi14G007390	12.3039	-5.74138	0.867164	-6.62087	3.57e-11	3.07e-10	up
Psi06G019920	22.6458	-7.45968	1.12677	-6.6204	3.58e-11	3.08e-10	up
Psi06G003160	120.703	-2.78666	0.421182	-6.6163	3.68e-11	3.16e-10	up
Psi14G015540	20.991	-7.34957	1.11091	-6.61581	3.7e-11	3.17e-10	up
Psi12G010300	396.851	-6.18423	0.935004	-6.61412	3.74e-11	3.2e-10	up
Psi03G015740	204.083	-5.39851	0.816561	-6.61127	3.81e-11	3.26e-10	up
Psi18G006620	207.528	-2.24715	0.339954	-6.61017	3.84e-11	3.28e-10	up
Psi07G004130	2490.33	-1.82617	0.276343	-6.60835	3.89e-11	3.32e-10	up
Psi19G008970	35.3891	-3.13702	0.474915	-6.60543	3.96e-11	3.39e-10	up
Psi02G015000	938.038	-1.98355	0.300532	-6.60013	4.11e-11	3.5e-10	up
Psi07G001800	26.9286	-4.03895	0.612013	-6.59945	4.13e-11	3.52e-10	up
Psi11G014560	72.4412	-2.96115	0.44873	-6.59897	4.14e-11	3.53e-10	up
Psi16G011040	379.178	-3.06464	0.464677	-6.5952	4.25e-11	3.61e-10	up
Psi08G009360	1195.98	-1.96691	0.298279	-6.59419	4.28e-11	3.64e-10	up
Psi10G021940	9783.41	-1.6343	0.24828	-6.58249	4.63e-11	3.92e-10	up
Psi05G007190	117.775	-7.26477	1.10615	-6.56762	5.11e-11	4.32e-10	up
Psi09G012080	167.778	-5.17401	0.787851	-6.56724	5.13e-11	4.33e-10	up
Psi14G007930	46.0739	-6.43695	0.980251	-6.56663	5.15e-11	4.35e-10	up
Psi03G018330	11.0501	-6.42612	0.978638	-6.5664	5.15e-11	4.35e-10	up
Psi02G006730	18.9412	-4.17488	0.636204	-6.56218	5.3e-11	4.47e-10	up
Psi02G007710	6272.13	-3.57584	0.545379	-6.55662	5.5e-11	4.63e-10	up
Psi06G024820	14.1659	-4.82328	0.735826	-6.55492	5.57e-11	4.68e-10	up
Psi06G023910	1305.21	-2.04079	0.31134	-6.55488	5.57e-11	4.68e-10	up
Psi08G012740	9.65773	-5.80898	0.886527	-6.55251	5.66e-11	4.75e-10	up
Psi09G007550	1372.24	-3.0923	0.472113	-6.54993	5.76e-11	4.83e-10	up
Psi18G003660	1119.8	-1.78073	0.271901	-6.54918	5.79e-11	4.85e-10	up
Psi09G006810	3711.58	-2.65503	0.40622	-6.53593	6.32e-11	5.28e-10	up
Psi06G025640	265.838	-3.76981	0.577342	-6.52959	6.59e-11	5.5e-10	up
Psi01G037770	1522.87	-1.57354	0.241088	-6.52683	6.72e-11	5.59e-10	up
Psi17G013340	180.664	-4.16871	0.63885	-6.52534	6.78e-11	5.64e-10	up
Psi09G003860	30.0882	-7.86918	1.20635	-6.52315	6.88e-11	5.72e-10	up
Psi01G026030	2398.76	-1.9166	0.293977	-6.51954	7.05e-11	5.85e-10	up
Psi10G008850	547.417	-1.90719	0.292608	-6.51792	7.13e-11	5.91e-10	up
Psi18G010970	1602.49	-1.98782	0.305426	-6.50834	7.6e-11	6.29e-10	up
Psi11G004820	1169.26	-1.66896	0.256507	-6.50651	7.69e-11	6.36e-10	up
Psi05G016150	80.5481	-9.28993	1.42795	-6.5058	7.73e-11	6.39e-10	up
Psi01G027390	37.4003	-3.65391	0.561677	-6.50537	7.75e-11	6.4e-10	up
Psi01G004020	19.8703	-5.60117	0.861026	-6.50522	7.76e-11	6.41e-10	up
Psi07G008930	346.555	-3.03896	0.467322	-6.50294	7.88e-11	6.5e-10	up
Psi16G001590	87.2796	-3.77881	0.581753	-6.49556	8.27e-11	6.81e-10	up
Psi05G000850	40.1614	-5.26778	0.811185	-6.49394	8.36e-11	6.87e-10	up
Psi02G004930	402.942	-5.99965	0.925285	-6.48411	8.93e-11	7.3e-10	up
Psi04G007770	19.2539	-7.2251	1.11453	-6.48265	9.01e-11	7.37e-10	up
Psi11G002180	2055.48	-3.37957	0.521971	-6.47464	9.5e-11	7.75e-10	up
Psi18G011040	2689.96	-4.04213	0.624539	-6.47218	9.66e-11	7.87e-10	up
Psi03G010830	1295.12	-3.66335	0.566194	-6.47013	9.79e-11	7.97e-10	up
Psi10G007580	1954.5	-1.7485	0.270882	-6.45485	1.08e-10	8.79e-10	up
Psi08G010760	3101.1	-1.86966	0.28971	-6.45356	1.09e-10	8.86e-10	up
Psi17G001420	935.214	-3.7969	0.588638	-6.45032	1.12e-10	9.04e-10	up
Psi16G006770	221.706	-2.04855	0.317961	-6.44279	1.17e-10	9.49e-10	up
Psi01G011570	49.5942	-7.07859	1.09895	-6.44125	1.18e-10	9.58e-10	up
Psi13G006980	1858.84	-4.62493	0.718985	-6.43258	1.25e-10	1.01e-09	up
Psi19G003270	115.833	-1.68866	0.262539	-6.43203	1.26e-10	1.02e-09	up
Psi04G003100	7429.65	-1.93905	0.301711	-6.42684	1.3e-10	1.05e-09	up
Psi02G009890	200.313	-2.34002	0.364132	-6.4263	1.31e-10	1.05e-09	up
Psi01G019300	396.131	-2.09215	0.325675	-6.42404	1.33e-10	1.07e-09	up
Psi06G002440	22.0587	-4.79102	0.746387	-6.41895	1.37e-10	1.1e-09	up
Psi12G002290	10801.9	-2.23193	0.348077	-6.41217	1.43e-10	1.15e-09	up
Psi14G004640	232.935	-5.48836	0.85677	-6.40588	1.5e-10	1.2e-09	up
Psi07G002180	1129.59	-2.32633	0.363205	-6.40499	1.5e-10	1.2e-09	up
Psi09G009820	368.046	-5.11006	0.798131	-6.40253	1.53e-10	1.22e-09	up
Psi01G032930	9.69881	-6.2362	0.975975	-6.38971	1.66e-10	1.32e-09	up
Psi15G003730	50.3168	-4.40051	0.688778	-6.38886	1.67e-10	1.33e-09	up
Psi05G001910	11.5228	-6.0552	0.947951	-6.38767	1.68e-10	1.34e-09	up
Psi01G002270	296.153	-5.67963	0.889303	-6.38662	1.7e-10	1.35e-09	up
Psi04G002920	176.44	-2.7118	0.424613	-6.38653	1.7e-10	1.35e-09	up
Psi18G008240	536.22	-3.65476	0.572365	-6.38538	1.71e-10	1.36e-09	up
Psi19G008370	23.8994	-7.53711	1.18053	-6.38451	1.72e-10	1.36e-09	up
Psi07G009690	375.697	-5.54228	0.869162	-6.37658	1.81e-10	1.43e-09	up
Psi02G007240	387.683	-6.339	0.994536	-6.37382	1.84e-10	1.46e-09	up
Psi09G000150	4297.31	-2.14197	0.336068	-6.37363	1.85e-10	1.46e-09	up
Psi01G042780	6.28223	-5.61187	0.882628	-6.35813	2.04e-10	1.61e-09	up
Psi01G013130	2733.98	-2.53654	0.398953	-6.35799	2.04e-10	1.61e-09	up
Psi08G015480	142.802	-3.29415	0.518311	-6.35555	2.08e-10	1.63e-09	up
Psi04G015740	29.1463	-6.28577	0.989116	-6.35493	2.09e-10	1.64e-09	up
Psi10G022950	8.69486	-6.07824	0.957111	-6.35062	2.14e-10	1.68e-09	up
Psi02G009310	217.849	-3.41444	0.537951	-6.34712	2.19e-10	1.72e-09	up
Psi08G006520	666.295	-4.0253	0.634299	-6.34607	2.21e-10	1.73e-09	up
Psi11G011840	319.145	-4.95661	0.781331	-6.34381	2.24e-10	1.76e-09	up
Psi06G015490	31487.9	-2.46742	0.389127	-6.34091	2.28e-10	1.79e-09	up
Psi01G035660	4158.14	-2.83694	0.447566	-6.3386	2.32e-10	1.81e-09	up
Psi01G009920	6.27339	-5.61448	0.886576	-6.33277	2.41e-10	1.88e-09	up
Psi19G005100	503.985	-1.83363	0.290316	-6.31597	2.68e-10	2.09e-09	up
Psi06G019040	1016.68	-2.52571	0.400014	-6.31404	2.72e-10	2.11e-09	up
Psi04G014360	516.437	-3.19684	0.506398	-6.3129	2.74e-10	2.13e-09	up
Psi01G029650	1328.19	-1.64053	0.260036	-6.30886	2.81e-10	2.18e-09	up
Psi12G004680	8.27272	-6.00582	0.952409	-6.30593	2.86e-10	2.22e-09	up
Psi06G007830	34.8862	-5.96308	0.946925	-6.29731	3.03e-10	2.34e-09	up
Psi14G010240	57.5837	-6.76058	1.07358	-6.29721	3.03e-10	2.34e-09	up
Psi17G012390	79.764	-2.1741	0.34551	-6.29245	3.12e-10	2.42e-09	up
Psi13G001390	20.1629	-1.73559	0.276461	-6.27789	3.43e-10	2.64e-09	up
Psi05G003840	140.462	-2.96152	0.471992	-6.27451	3.51e-10	2.69e-09	up
Psi04G019730	30.8186	-7.48822	1.19386	-6.27227	3.56e-10	2.73e-09	up
Psi01G000520	167.388	-4.59865	0.73328	-6.27134	3.58e-10	2.74e-09	up
Psi13G004560	968.414	-4.24052	0.676199	-6.27111	3.58e-10	2.75e-09	up
Psi02G016320	34.2819	-3.7681	0.60103	-6.2694	3.62e-10	2.78e-09	up
Psi02G001650	123.055	-6.68004	1.06663	-6.26275	3.78e-10	2.9e-09	up
Psi10G018420	281.807	-1.55217	0.247982	-6.25919	3.87e-10	2.96e-09	up
Psi01G011920	13.4039	-4.53677	0.725307	-6.25496	3.98e-10	3.04e-09	up
Psi14G011060	13.5067	-6.71526	1.07489	-6.2474	4.17e-10	3.19e-09	up
Psi03G003620	9717.91	-1.92211	0.307774	-6.24521	4.23e-10	3.23e-09	up
Psi19G007870	3370.05	-1.649	0.264049	-6.24506	4.24e-10	3.23e-09	up
Psi15G001880	311.106	-3.96393	0.634837	-6.24401	4.27e-10	3.25e-09	up
Psi01G000830	8.85611	-6.10891	0.978804	-6.2412	4.34e-10	3.31e-09	up
Psi05G015050	75.4204	-4.79185	0.76829	-6.23704	4.46e-10	3.39e-09	up
Psi01G027430	12.1258	-5.71575	0.916752	-6.23478	4.52e-10	3.44e-09	up
Psi01G003980	350.452	-3.00647	0.482657	-6.229	4.69e-10	3.56e-09	up
Psi02G010620	13778	-2.97916	0.47859	-6.22487	4.82e-10	3.65e-09	up
Psi15G012060	1089.21	-2.90092	0.46642	-6.21955	4.99e-10	3.77e-09	up
Psi15G010440	98.7837	-2.80429	0.45089	-6.21945	4.99e-10	3.77e-09	up
Psi03G015280	64.4238	-5.1569	0.829444	-6.2173	5.06e-10	3.82e-09	up
Psi09G014790	15.8772	-4.64037	0.746676	-6.2147	5.14e-10	3.88e-09	up
Psi09G014810	21.7903	-3.46921	0.558294	-6.21395	5.17e-10	3.9e-09	up
Psi07G008270	673.718	-1.60976	0.259232	-6.20972	5.31e-10	4e-09	up
Psi06G000660	176.731	-4.09971	0.660386	-6.20805	5.36e-10	4.04e-09	up
Psi14G011080	9.0972	-6.14584	0.991057	-6.2013	5.6e-10	4.21e-09	up
Psi15G012950	203.067	-4.26775	0.688438	-6.19918	5.68e-10	4.26e-09	up
Psi18G013050	68.9432	-7.16907	1.15656	-6.19863	5.7e-10	4.27e-09	up
Psi04G013970	29.3194	-3.07374	0.4961	-6.1958	5.8e-10	4.35e-09	up
Psi10G005500	2711.11	-1.89006	0.305364	-6.18954	6.03e-10	4.52e-09	up
Psi09G001260	997.998	-1.82006	0.294629	-6.17749	6.51e-10	4.86e-09	up
Psi08G008030	737.229	-6.49921	1.05383	-6.16723	6.95e-10	5.17e-09	up
Psi15G012100	59.4284	-5.49702	0.891542	-6.16574	7.02e-10	5.22e-09	up
Psi04G019760	545.801	-2.00026	0.324458	-6.16491	7.05e-10	5.24e-09	up
Psi18G003080	263.398	-5.19131	0.84239	-6.1626	7.16e-10	5.31e-09	up
Psi07G004310	2340.07	-2.68702	0.436254	-6.15929	7.31e-10	5.42e-09	up
Psi09G015140	74.9379	-2.60846	0.423518	-6.15903	7.32e-10	5.43e-09	up
Psi19G004750	3445.62	-1.69291	0.275405	-6.14697	7.9e-10	5.83e-09	up
Psi01G040840	477.914	-2.90911	0.473416	-6.14494	8e-10	5.9e-09	up
Psi02G006160	623.857	-1.89916	0.309135	-6.14345	8.07e-10	5.95e-09	up
Psi05G019750	105.334	-1.70332	0.277424	-6.13977	8.26e-10	6.09e-09	up
Psi15G002190	20.6576	-7.32729	1.19615	-6.12575	9.03e-10	6.63e-09	up
Psi03G009760	86.4579	-2.93549	0.479545	-6.1214	9.28e-10	6.8e-09	up
Psi08G017890	1419.69	-1.63483	0.267154	-6.11941	9.39e-10	6.88e-09	up
Psi05G001890	25.5818	-2.20038	0.359669	-6.11781	9.49e-10	6.95e-09	up
Psi14G001480	59.2744	-3.24516	0.530714	-6.11471	9.67e-10	7.07e-09	up
Psi01G007430	380.227	-3.71813	0.608856	-6.10674	1.02e-09	7.42e-09	up
Psi01G019490	156.359	-2.10504	0.344821	-6.10472	1.03e-09	7.5e-09	up
Psi17G003680	166.183	-4.7789	0.782874	-6.1043	1.03e-09	7.52e-09	up
Psi09G008980	439.436	-4.24695	0.696045	-6.10155	1.05e-09	7.64e-09	up
Psi17G010490	13.0714	-3.81793	0.625824	-6.10064	1.06e-09	7.68e-09	up
Psi03G005540	2197.99	-1.65366	0.271103	-6.09976	1.06e-09	7.72e-09	up
Psi11G013270	968.932	-2.36837	0.388383	-6.09802	1.07e-09	7.8e-09	up
Psi09G012100	52.5916	-5.45651	0.895419	-6.0938	1.1e-09	7.99e-09	up
Psi04G013140	226.051	-1.67802	0.275717	-6.08602	1.16e-09	8.37e-09	up
Psi06G017870	916.54	-1.53165	0.251822	-6.08225	1.19e-09	8.56e-09	up
Psi04G008090	375.853	-3.25038	0.534448	-6.08176	1.19e-09	8.58e-09	up
Psi17G000230	201.488	-4.81329	0.791501	-6.08122	1.19e-09	8.6e-09	up
Psi13G005190	9.31344	-6.17823	1.01612	-6.08021	1.2e-09	8.65e-09	up
Psi10G013290	65.2946	-7.33457	1.20676	-6.07792	1.22e-09	8.77e-09	up
Psi12G008940	157.549	-4.89975	0.806192	-6.07764	1.22e-09	8.79e-09	up
Psi01G017610	142.671	-4.62656	0.761687	-6.0741	1.25e-09	8.97e-09	up
Psi13G013620	57.3482	-3.36414	0.553882	-6.07375	1.25e-09	8.99e-09	up
Psi14G003860	1425.32	-6.03027	0.993946	-6.067	1.3e-09	9.37e-09	up
Psi13G012270	175.99	-3.07788	0.507616	-6.0634	1.33e-09	9.57e-09	up
Psi16G002160	1811.72	-4.69728	0.775352	-6.05825	1.38e-09	9.87e-09	up
Psi02G014920	657.433	-2.17204	0.358774	-6.05407	1.41e-09	1.01e-08	up
Psi01G034850	388.193	-4.01784	0.663726	-6.05347	1.42e-09	1.02e-08	up
Psi11G000600	126.81	-2.26636	0.37457	-6.05056	1.44e-09	1.03e-08	up
Psi05G005850	19358.3	-6.25547	1.03438	-6.04753	1.47e-09	1.05e-08	up
Psi08G016550	8.36039	-5.17775	0.856369	-6.04617	1.48e-09	1.06e-08	up
Psi04G008990	18.633	-6.34299	1.05004	-6.04071	1.53e-09	1.1e-08	up
Psi15G012400	16.5418	-7.0065	1.16126	-6.03352	1.6e-09	1.14e-08	up
Psi01G007540	27.4741	-7.73805	1.28367	-6.02807	1.66e-09	1.18e-08	up
Psi01G026820	15286.1	-5.6728	0.941297	-6.02658	1.67e-09	1.19e-08	up
Psi07G003580	327.956	-2.15505	0.357622	-6.02604	1.68e-09	1.19e-08	up
Psi01G032450	64.1403	-5.07484	0.842439	-6.02399	1.7e-09	1.21e-08	up
Psi02G024990	115.447	-4.31684	0.716697	-6.02324	1.71e-09	1.21e-08	up
Psi07G012590	1711.68	-2.41402	0.400799	-6.02302	1.71e-09	1.22e-08	up
Psi07G011920	2895.61	-5.42747	0.901343	-6.02153	1.73e-09	1.23e-08	up
Psi10G008120	4375.99	-2.12805	0.353523	-6.01954	1.75e-09	1.24e-08	up
Psi13G002660	59.5161	-5.35162	0.889668	-6.01529	1.8e-09	1.27e-08	up
Psi15G005870	46.6273	-4.87175	0.810024	-6.01433	1.81e-09	1.28e-08	up
Psi01G000590	404.165	-3.24332	0.539418	-6.01263	1.83e-09	1.29e-08	up
Psi02G020640	23.7965	-6.69325	1.11353	-6.01083	1.85e-09	1.31e-08	up
Psi19G009960	315.374	-1.50715	0.250741	-6.01078	1.85e-09	1.31e-08	up
Psi01G037990	45.7007	-7.64261	1.27243	-6.00631	1.9e-09	1.34e-08	up
Psi14G011050	10.0327	-6.28678	1.04747	-6.0019	1.95e-09	1.38e-08	up
Psi10G022890	120.096	-3.78873	0.631881	-5.99595	2.02e-09	1.42e-08	up
Psi12G004670	1730.33	-1.94774	0.324912	-5.99468	2.04e-09	1.43e-08	up
Psi06G004820	406.62	-4.2138	0.703119	-5.99302	2.06e-09	1.45e-08	up
Psi10G023960	45.1612	-3.90207	0.651141	-5.99266	2.06e-09	1.45e-08	up
Psi02G015310	293.673	-3.20044	0.534475	-5.98801	2.12e-09	1.49e-08	up
Psi10G010970	1374.1	-1.53944	0.257107	-5.98753	2.13e-09	1.5e-08	up
Psi04G013480	685.185	-5.42279	0.905942	-5.9858	2.15e-09	1.51e-08	up
Psi02G011630	243.511	-3.03312	0.506986	-5.98264	2.2e-09	1.54e-08	up
Psi16G010210	942.241	-1.53383	0.256493	-5.98001	2.23e-09	1.56e-08	up
Psi02G009960	54.3457	-1.60375	0.268357	-5.97619	2.28e-09	1.6e-08	up
Psi04G019880	380.797	-5.08045	0.850217	-5.97548	2.29e-09	1.6e-08	up
Psi11G013650	31.1269	-5.19756	0.870848	-5.96839	2.4e-09	1.67e-08	up
Psi01G039270	324.265	-5.2947	0.887407	-5.96649	2.42e-09	1.69e-08	up
Psi09G007240	819.782	-1.68128	0.282016	-5.96166	2.5e-09	1.74e-08	up
Psi03G015630	55.0577	-2.23849	0.375485	-5.96159	2.5e-09	1.74e-08	up
Psi01G027410	5.06349	-5.3044	0.890133	-5.95911	2.54e-09	1.76e-08	up
Psi19G000440	718.023	-1.86875	0.313784	-5.95552	2.59e-09	1.8e-08	up
Psi11G005390	1817.66	-2.19984	0.36946	-5.9542	2.61e-09	1.81e-08	up
Psi01G004100	1480.64	-1.64555	0.276389	-5.95374	2.62e-09	1.82e-08	up
Psi11G005520	227.63	-2.43254	0.40876	-5.95102	2.66e-09	1.85e-08	up
Psi18G005780	87.0421	-3.07009	0.515917	-5.95074	2.67e-09	1.85e-08	up
Psi06G022860	507.659	-2.34334	0.394008	-5.94744	2.72e-09	1.88e-08	up
Psi06G005350	1456.24	-4.10897	0.690978	-5.94661	2.74e-09	1.89e-08	up
Psi05G013350	11.1548	-5.5984	0.94273	-5.9385	2.88e-09	1.98e-08	up
Psi15G012720	60.5614	-4.53898	0.764402	-5.93795	2.89e-09	1.99e-08	up
Psi12G012620	33.7052	-4.66976	0.786961	-5.93391	2.96e-09	2.04e-08	up
Psi19G007690	10.4185	-5.49441	0.926295	-5.9316	3e-09	2.06e-08	up
Psi09G008530	10.479	-6.34863	1.07088	-5.92842	3.06e-09	2.1e-08	up
Psi02G009380	5504.76	-1.78361	0.300935	-5.92691	3.09e-09	2.12e-08	up
Psi15G010070	47.7337	-8.53466	1.44017	-5.92616	3.1e-09	2.13e-08	up
Psi11G008580	2249.77	-2.42832	0.409929	-5.92375	3.15e-09	2.16e-08	up
Psi01G024900	300.138	-1.91346	0.323239	-5.91963	3.23e-09	2.21e-08	up
Psi10G014610	223.225	-2.39637	0.404857	-5.91907	3.24e-09	2.22e-08	up
Psi01G001920	29.4828	-3.66985	0.620472	-5.91462	3.33e-09	2.28e-08	up
Psi14G014730	11171.8	-2.11939	0.358348	-5.91433	3.33e-09	2.28e-08	up
Psi03G016360	2730.87	-2.25287	0.381352	-5.90757	3.47e-09	2.37e-08	up
Psi18G010740	292.543	-3.40029	0.575713	-5.90622	3.5e-09	2.39e-08	up
Psi13G014290	125.92	-1.88385	0.319342	-5.89917	3.65e-09	2.49e-08	up
Psi08G007410	557.052	-1.83494	0.311185	-5.89662	3.71e-09	2.52e-08	up
Psi12G010070	5.01863	-5.28504	0.896822	-5.89307	3.79e-09	2.57e-08	up
Psi17G011500	635.625	-1.92931	0.32739	-5.89299	3.79e-09	2.57e-08	up
Psi04G002070	15.1074	-6.87609	1.16692	-5.89249	3.8e-09	2.58e-08	up
Psi04G008050	60.284	-3.0543	0.51841	-5.89168	3.82e-09	2.59e-08	up
Psi06G017510	1014.93	-1.60542	0.272521	-5.89099	3.84e-09	2.6e-08	up
Psi01G024080	56.1719	-5.19455	0.882204	-5.88814	3.91e-09	2.64e-08	up
Psi05G009930	19.4624	-3.86998	0.657324	-5.88748	3.92e-09	2.65e-08	up
Psi06G012930	510.641	-2.75379	0.467826	-5.88634	3.95e-09	2.67e-08	up
Psi08G006420	14.9336	-6.01289	1.0215	-5.88632	3.95e-09	2.67e-08	up
Psi02G023240	296.142	-3.62156	0.615531	-5.88363	4.01e-09	2.71e-08	up
Psi01G026670	13.1341	-4.78407	0.813677	-5.87957	4.11e-09	2.77e-08	up
Psi18G010720	214.575	-5.34098	0.90864	-5.878	4.15e-09	2.8e-08	up
Psi10G009550	7595.62	-1.75422	0.298765	-5.87155	4.32e-09	2.9e-08	up
Psi06G013180	33.6676	-3.88192	0.661175	-5.87124	4.33e-09	2.91e-08	up
Psi06G019290	1638.65	-2.15895	0.367773	-5.87035	4.35e-09	2.92e-08	up
Psi03G008280	168.72	-3.94097	0.671517	-5.86875	4.39e-09	2.95e-08	up
Psi15G001370	225.372	-1.82781	0.311482	-5.86812	4.41e-09	2.96e-08	up
Psi05G016320	120.455	-4.78116	0.815153	-5.86535	4.48e-09	3.01e-08	up
Psi13G002720	738.073	-4.12066	0.703571	-5.85678	4.72e-09	3.16e-08	up
Psi06G009450	2401.56	-3.10698	0.530853	-5.8528	4.83e-09	3.24e-08	up
Psi15G011640	6054.14	-1.51236	0.258419	-5.85234	4.85e-09	3.24e-08	up
Psi02G006930	31911.2	-5.4896	0.93835	-5.85027	4.91e-09	3.28e-08	up
Psi07G014150	141.26	-3.66052	0.625914	-5.84828	4.97e-09	3.32e-08	up
Psi15G013130	551.173	-2.10859	0.360671	-5.84631	5.03e-09	3.36e-08	up
Psi04G011070	61.3624	-5.02621	0.860104	-5.84373	5.1e-09	3.4e-08	up
Psi19G001890	53.2559	-2.72423	0.46664	-5.83796	5.28e-09	3.52e-08	up
Psi06G017200	613.341	-2.83694	0.486294	-5.83379	5.42e-09	3.6e-08	up
Psi15G008940	224.927	-3.06741	0.525871	-5.83302	5.44e-09	3.62e-08	up
Psi08G009780	3749.04	-2.15148	0.368923	-5.83179	5.48e-09	3.64e-08	up
Psi13G010340	855.241	-1.62851	0.279276	-5.8312	5.5e-09	3.65e-08	up
Psi15G004310	39308.9	-2.4492	0.42029	-5.82741	5.63e-09	3.74e-08	up
Psi18G004800	4678.51	-3.34638	0.575346	-5.81628	6.02e-09	3.98e-08	up
Psi18G009170	352.378	-5.14673	0.885213	-5.81411	6.1e-09	4.03e-08	up
Psi16G009340	30.12	-4.65987	0.801678	-5.81265	6.15e-09	4.06e-08	up
Psi02G013810	458.298	-3.07158	0.529046	-5.8059	6.4e-09	4.22e-08	up
Psi19G002370	42.9242	-3.84775	0.662777	-5.8055	6.42e-09	4.23e-08	up
Psi18G008780	231.7	-3.77686	0.650624	-5.80499	6.44e-09	4.24e-08	up
Psi17G008890	1747.44	-3.85279	0.66405	-5.80195	6.55e-09	4.32e-08	up
Psi01G017270	291.896	-4.7698	0.822301	-5.80056	6.61e-09	4.35e-08	up
Psi07G011060	3900.3	-1.84799	0.318788	-5.79691	6.75e-09	4.44e-08	up
Psi18G000430	54.9937	-3.32391	0.573464	-5.79621	6.78e-09	4.46e-08	up
Psi02G013100	22.1752	-4.62098	0.797251	-5.79614	6.79e-09	4.46e-08	up
Psi16G008450	2142.47	-1.58887	0.274243	-5.79368	6.89e-09	4.52e-08	up
Psi09G015570	21.4611	-7.38156	1.27411	-5.79351	6.89e-09	4.53e-08	up
Psi10G009900	24.1332	-2.9258	0.505102	-5.79249	6.94e-09	4.55e-08	up
Psi17G005190	178.568	-3.81385	0.659064	-5.78677	7.18e-09	4.7e-08	up
Psi19G003440	12.4305	-6.59464	1.14063	-5.78158	7.4e-09	4.85e-08	up
Psi03G010790	875.528	-3.63698	0.629316	-5.77926	7.5e-09	4.91e-08	up
Psi15G009420	11370.3	-2.12747	0.368163	-5.7786	7.53e-09	4.93e-08	up
Psi01G037700	30.8066	-3.982	0.689153	-5.77811	7.55e-09	4.94e-08	up
Psi12G011760	807.192	-3.14451	0.544246	-5.77774	7.57e-09	4.95e-08	up
Psi18G007160	111.421	-3.51602	0.609439	-5.76927	7.96e-09	5.2e-08	up
Psi11G014300	16.3817	-4.27718	0.741507	-5.76823	8.01e-09	5.23e-08	up
Psi03G019590	74.448	-2.46688	0.427785	-5.76663	8.09e-09	5.28e-08	up
Psi17G004610	17.5143	-7.08903	1.22939	-5.76628	8.1e-09	5.28e-08	up
Psi03G016900	256.848	-2.71549	0.471142	-5.76364	8.23e-09	5.36e-08	up
Psi04G017220	58.7232	-4.48271	0.778162	-5.76064	8.38e-09	5.45e-08	up
Psi17G006660	386.849	-1.71193	0.29742	-5.75594	8.62e-09	5.6e-08	up
Psi12G004800	938.327	-3.17938	0.552521	-5.75432	8.7e-09	5.65e-08	up
Psi04G009260	46.8338	-6.65442	1.15644	-5.75425	8.7e-09	5.65e-08	up
Psi03G007200	23.277	-4.0336	0.702565	-5.74126	9.4e-09	6.08e-08	up
Psi10G012540	4.32243	-5.06734	0.883214	-5.73739	9.61e-09	6.21e-08	up
Psi02G022030	46.9027	-2.32791	0.405795	-5.73666	9.66e-09	6.23e-08	up
Psi15G000300	20.5977	-3.10557	0.541436	-5.7358	9.71e-09	6.26e-08	up
Psi03G018160	2227.26	-2.63693	0.459751	-5.73556	9.72e-09	6.27e-08	up
Psi07G001250	420.282	-5.08302	0.886315	-5.735	9.75e-09	6.29e-08	up
Psi16G003500	93.0796	-1.99781	0.348356	-5.73497	9.75e-09	6.29e-08	up
Psi06G011870	258.807	-5.42517	0.947428	-5.7262	1.03e-08	6.61e-08	up
Psi11G011930	4319.95	-1.57876	0.276003	-5.72007	1.06e-08	6.84e-08	up
Psi12G011220	39.0853	-4.39556	0.768447	-5.72006	1.06e-08	6.84e-08	up
PsiUNG004770	24.217	-7.55659	1.32241	-5.71426	1.1e-08	7.06e-08	up
Psi15G008740	1708.95	-1.83605	0.32137	-5.71321	1.11e-08	7.1e-08	up
Psi11G014080	105.219	-3.71993	0.651121	-5.71312	1.11e-08	7.1e-08	up
Psi17G011430	27.2261	-2.74604	0.48112	-5.70759	1.15e-08	7.33e-08	up
Psi02G023190	2434.25	-2.91662	0.51133	-5.70399	1.17e-08	7.48e-08	up
Psi02G019800	43.5212	-2.5304	0.443732	-5.70254	1.18e-08	7.54e-08	up
Psi10G011040	1499.57	-5.16012	0.906766	-5.69068	1.27e-08	8.05e-08	up
Psi04G016690	9.62983	-5.37211	0.944019	-5.69068	1.27e-08	8.05e-08	up
Psi05G016180	1033.8	-2.86617	0.503762	-5.68954	1.27e-08	8.1e-08	up
Psi18G001130	337.159	-3.97457	0.698766	-5.68798	1.29e-08	8.17e-08	up
PsiUNG000300	15.7901	-6.09785	1.07222	-5.68712	1.29e-08	8.21e-08	up
Psi06G022540	1001.83	-2.19817	0.38698	-5.68031	1.34e-08	8.53e-08	up
Psi04G010510	12273.7	-2.42652	0.427374	-5.67773	1.36e-08	8.65e-08	up
Psi03G004110	13.9739	-4.14383	0.73014	-5.67539	1.38e-08	8.76e-08	up
Psi03G012080	25.9859	-2.91496	0.513816	-5.67316	1.4e-08	8.87e-08	up
Psi04G015980	1600.88	-2.4928	0.439533	-5.67148	1.42e-08	8.96e-08	up
Psi06G020870	1925.38	-1.80073	0.317549	-5.67072	1.42e-08	9e-08	up
Psi01G021140	25.6352	-7.63854	1.34714	-5.6702	1.43e-08	9.02e-08	up
Psi15G001700	26457	-2.58015	0.45528	-5.66716	1.45e-08	9.17e-08	up
Psi01G033450	128.731	-3.85183	0.679714	-5.66684	1.45e-08	9.19e-08	up
Psi15G002620	37.0647	-7.34105	1.29574	-5.66551	1.47e-08	9.25e-08	up
Psi10G012210	1701.29	-1.90192	0.335812	-5.66363	1.48e-08	9.35e-08	up
Psi04G008460	34.0634	-4.38442	0.774163	-5.66344	1.48e-08	9.36e-08	up
Psi11G014940	2391.99	-2.56924	0.453952	-5.65971	1.52e-08	9.55e-08	up
Psi06G009580	1716.1	-2.95393	0.521999	-5.65888	1.52e-08	9.59e-08	up
Psi17G000600	16.9043	-7.03721	1.24398	-5.65702	1.54e-08	9.69e-08	up
Psi02G020020	8.45635	-6.0397	1.06873	-5.65128	1.59e-08	1e-07	up
Psi09G006540	2343.75	-1.54419	0.273365	-5.64883	1.62e-08	1.01e-07	up
Psi09G002910	6.4467	-5.64109	0.998979	-5.64686	1.63e-08	1.02e-07	up
Psi10G018650	7.00666	-5.76754	1.02155	-5.64588	1.64e-08	1.03e-07	up
Psi12G011110	11.0039	-4.10595	0.727268	-5.64572	1.64e-08	1.03e-07	up
Psi10G009410	2486.26	-2.5119	0.445103	-5.64342	1.67e-08	1.04e-07	up
Psi03G017110	215.43	-4.00711	0.711422	-5.63254	1.78e-08	1.11e-07	up
Psi12G009360	1138.98	-4.13026	0.733289	-5.63252	1.78e-08	1.11e-07	up
Psi10G011320	109.576	-4.16187	0.739029	-5.63154	1.79e-08	1.11e-07	up
Psi19G004080	3386.62	-2.08657	0.370621	-5.62994	1.8e-08	1.12e-07	up
Psi08G016080	11.9391	-3.2465	0.576831	-5.62817	1.82e-08	1.14e-07	up
Psi05G022350	445.38	-3.50438	0.622851	-5.62635	1.84e-08	1.15e-07	up
Psi11G001850	561.634	-2.09748	0.373034	-5.62274	1.88e-08	1.17e-07	up
Psi04G004450	389.9	-1.67126	0.297268	-5.62205	1.89e-08	1.17e-07	up
Psi06G010720	1345.24	-1.82224	0.324159	-5.62143	1.89e-08	1.18e-07	up
Psi10G021790	49.3183	-1.54958	0.275819	-5.6181	1.93e-08	1.2e-07	up
Psi06G004540	377.889	-5.4293	0.966993	-5.61463	1.97e-08	1.22e-07	up
Psi14G007780	3573.76	-1.56549	0.278832	-5.61447	1.97e-08	1.22e-07	up
Psi08G006790	14.0502	-6.76835	1.20648	-5.60998	2.02e-08	1.25e-07	up
Psi11G001090	320.794	-3.32701	0.593255	-5.60805	2.05e-08	1.27e-07	up
Psi03G010700	130.369	-2.51217	0.44832	-5.60352	2.1e-08	1.3e-07	up
Psi14G002290	27.7782	-5.08578	0.907656	-5.6032	2.1e-08	1.3e-07	up
Psi09G004450	40.8866	-2.68233	0.478787	-5.60234	2.11e-08	1.31e-07	up
Psi01G022070	318.48	-2.44674	0.4368	-5.60152	2.12e-08	1.31e-07	up
Psi19G006960	1973.52	-2.50387	0.447007	-5.60142	2.13e-08	1.31e-07	up
Psi13G012930	682.452	-2.19456	0.391834	-5.60073	2.13e-08	1.32e-07	up
Psi09G001350	10227.4	-1.81359	0.324241	-5.59333	2.23e-08	1.37e-07	up
Psi02G021700	43.5252	-5.40502	0.966354	-5.59321	2.23e-08	1.37e-07	up
Psi16G002280	539.226	-2.97206	0.53163	-5.59046	2.26e-08	1.39e-07	up
Psi06G014560	6.12919	-5.57158	0.998979	-5.57728	2.44e-08	1.5e-07	up
Psi01G036960	328.417	-2.75731	0.494699	-5.5737	2.49e-08	1.53e-07	up
Psi01G022610	600.222	-2.94776	0.529168	-5.57055	2.54e-08	1.56e-07	up
Psi16G004200	142.108	-2.32649	0.417709	-5.56964	2.55e-08	1.56e-07	up
Psi10G012850	415.185	-4.02489	0.723193	-5.56545	2.61e-08	1.6e-07	up
Psi19G001200	98.6473	-3.12429	0.561523	-5.56396	2.64e-08	1.61e-07	up
Psi12G002300	424.78	-3.18927	0.573682	-5.55931	2.71e-08	1.65e-07	up
Psi12G006910	14.1621	-3.6215	0.651549	-5.55829	2.72e-08	1.66e-07	up
Psi05G017280	6.10584	-5.56771	1.002	-5.55658	2.75e-08	1.68e-07	up
Psi11G009880	647.141	-1.74025	0.313258	-5.55532	2.77e-08	1.69e-07	up
Psi04G007730	38.9188	-3.35745	0.604454	-5.55451	2.78e-08	1.7e-07	up
Psi05G018880	5669.39	-1.82512	0.328744	-5.55179	2.83e-08	1.72e-07	up
Psi01G006220	11952.3	-1.82571	0.329016	-5.54901	2.87e-08	1.75e-07	up
Psi03G000200	392.005	-1.72953	0.311753	-5.54774	2.89e-08	1.76e-07	up
Psi01G004310	886.488	-2.2779	0.410662	-5.54691	2.91e-08	1.77e-07	up
Psi01G001530	1491.93	-2.42304	0.436895	-5.54605	2.92e-08	1.78e-07	up
Psi03G017740	180.836	-5.40106	0.973889	-5.54587	2.93e-08	1.78e-07	up
Psi10G016310	8.73072	-5.65532	1.01989	-5.54504	2.94e-08	1.78e-07	up
Psi05G013000	531.791	-1.96534	0.354459	-5.54463	2.95e-08	1.79e-07	up
Psi19G001910	102.087	-2.31118	0.416859	-5.54426	2.95e-08	1.79e-07	up
Psi16G007310	43.5987	-3.08059	0.555702	-5.54361	2.96e-08	1.8e-07	up
Psi08G005750	98.4077	-2.3537	0.42588	-5.52668	3.26e-08	1.97e-07	up
Psi05G017010	94584.8	-2.42492	0.438784	-5.52646	3.27e-08	1.97e-07	up
Psi01G030000	10789.8	-2.25623	0.40835	-5.52523	3.29e-08	1.99e-07	up
Psi06G007280	107.467	-5.40589	0.97853	-5.5245	3.3e-08	1.99e-07	up
Psi10G017290	293.875	-3.86285	0.699378	-5.52326	3.33e-08	2.01e-07	up
Psi11G006170	881.225	-1.71422	0.310565	-5.51967	3.4e-08	2.05e-07	up
Psi06G005330	472.811	-2.0481	0.371152	-5.51821	3.42e-08	2.06e-07	up
PsiUNG002100	606.528	-3.03948	0.55088	-5.5175	3.44e-08	2.07e-07	up
Psi04G017340	46.5689	-3.00911	0.546057	-5.51062	3.58e-08	2.15e-07	up
Psi08G011860	4595.97	-2.21747	0.4025	-5.50924	3.6e-08	2.17e-07	up
Psi14G004210	234.803	-2.63247	0.47795	-5.50784	3.63e-08	2.18e-07	up
Psi14G013690	184.27	-1.98367	0.360498	-5.50258	3.74e-08	2.25e-07	up
Psi10G004800	317.945	-2.25034	0.409064	-5.5012	3.77e-08	2.26e-07	up
Psi07G000460	83.2875	-3.92594	0.713662	-5.50113	3.77e-08	2.26e-07	up
Psi01G022640	8308.95	-3.58545	0.651769	-5.5011	3.77e-08	2.26e-07	up
Psi16G009350	19.9341	-4.48968	0.816272	-5.50022	3.79e-08	2.27e-07	up
Psi01G039250	1645.44	-1.76136	0.320266	-5.49969	3.8e-08	2.28e-07	up
Psi10G020310	1016.93	-2.56273	0.46613	-5.49789	3.84e-08	2.3e-07	up
Psi12G003590	2855.57	-2.60836	0.474545	-5.49654	3.87e-08	2.32e-07	up
Psi07G006040	1095.81	-1.76849	0.321852	-5.49472	3.91e-08	2.34e-07	up
Psi13G003970	7748.21	-2.03978	0.371464	-5.49119	3.99e-08	2.39e-07	up
Psi03G021450	464.064	-2.52028	0.459124	-5.48932	4.03e-08	2.41e-07	up
Psi12G010610	47.4644	-4.52927	0.825503	-5.48668	4.1e-08	2.44e-07	up
PsiUNG002070	71.3555	-4.03802	0.736016	-5.48632	4.1e-08	2.45e-07	up
Psi16G004730	620.71	-1.85847	0.338791	-5.48559	4.12e-08	2.46e-07	up
Psi12G011880	40.2445	-5.69077	1.03744	-5.48541	4.13e-08	2.46e-07	up
Psi06G014650	2851.19	-1.70396	0.310897	-5.48079	4.23e-08	2.52e-07	up
Psi01G006540	453.67	-2.48441	0.453295	-5.48078	4.23e-08	2.52e-07	up
Psi17G012920	108.584	-2.74838	0.501537	-5.47991	4.26e-08	2.53e-07	up
Psi01G000930	513.312	-2.11644	0.386369	-5.47777	4.31e-08	2.56e-07	up
Psi18G007530	7.27216	-5.82411	1.06376	-5.47504	4.37e-08	2.6e-07	up
Psi04G007240	1091.81	-1.68377	0.30782	-5.46998	4.5e-08	2.67e-07	up
Psi06G012070	1596.51	-1.51284	0.276718	-5.46707	4.58e-08	2.71e-07	up
Psi13G012530	149279	-2.76838	0.506607	-5.46456	4.64e-08	2.75e-07	up
Psi01G002220	159.82	-2.1251	0.389008	-5.46288	4.68e-08	2.78e-07	up
Psi10G015870	163.151	-6.40801	1.17365	-5.4599	4.76e-08	2.82e-07	up
Psi13G009250	3.76679	-4.8734	0.89283	-5.45837	4.81e-08	2.84e-07	up
Psi11G002120	19681.4	-3.56596	0.65394	-5.45304	4.95e-08	2.93e-07	up
Psi06G001140	12.3088	-3.37631	0.619188	-5.45281	4.96e-08	2.93e-07	up
Psi12G004390	129.943	-4.31578	0.791965	-5.44945	5.05e-08	2.98e-07	up
Psi14G007500	182.699	-3.05453	0.560532	-5.44935	5.06e-08	2.98e-07	up
Psi07G007620	44.2321	-2.66393	0.489015	-5.44753	5.11e-08	3.01e-07	up
Psi01G008110	335.153	-2.58695	0.47528	-5.44299	5.24e-08	3.08e-07	up
Psi04G018320	179.861	-2.02456	0.372293	-5.43808	5.39e-08	3.16e-07	up
Psi07G001440	257.468	-2.03988	0.375118	-5.43797	5.39e-08	3.16e-07	up
Psi11G011990	4.08358	-4.99254	0.919221	-5.43128	5.6e-08	3.28e-07	up
Psi11G000160	766.367	-1.74502	0.321299	-5.43113	5.6e-08	3.28e-07	up
Psi05G022100	10.5432	-5.5128	1.01526	-5.42993	5.64e-08	3.3e-07	up
Psi14G000970	21.8797	-3.04888	0.56156	-5.42931	5.66e-08	3.31e-07	up
Psi05G004570	1047.76	-2.58969	0.477225	-5.42656	5.75e-08	3.36e-07	up
Psi16G001530	727.293	-2.37845	0.438331	-5.42615	5.76e-08	3.37e-07	up
Psi07G005650	1601.38	-2.08197	0.383746	-5.42537	5.78e-08	3.38e-07	up
Psi17G012750	518.807	-4.33088	0.798554	-5.4234	5.85e-08	3.41e-07	up
Psi01G030080	43.8784	-6.41179	1.1825	-5.42221	5.89e-08	3.43e-07	up
Psi08G005630	970.728	-1.60601	0.296191	-5.42221	5.89e-08	3.43e-07	up
Psi06G001200	64.8845	-2.45408	0.452839	-5.41932	5.98e-08	3.49e-07	up
Psi06G006450	219.503	-5.53156	1.02109	-5.4173	6.05e-08	3.52e-07	up
Psi10G007770	2592.7	-2.53923	0.468989	-5.41426	6.15e-08	3.58e-07	up
Psi04G011140	180.881	-4.30898	0.79619	-5.412	6.23e-08	3.62e-07	up
Psi17G004520	652.153	-1.77445	0.327927	-5.4111	6.26e-08	3.64e-07	up
Psi02G018000	1862.44	-1.93442	0.35751	-5.41081	6.27e-08	3.64e-07	up
Psi02G000330	14081.2	-2.2426	0.414572	-5.40945	6.32e-08	3.67e-07	up
Psi04G004890	375.39	-3.41005	0.631239	-5.40215	6.58e-08	3.82e-07	up
Psi19G001300	1367.75	-3.24216	0.600343	-5.40051	6.65e-08	3.85e-07	up
Psi15G011680	458.883	-4.32542	0.801558	-5.39627	6.8e-08	3.94e-07	up
Psi05G005530	1240.18	-2.87247	0.532355	-5.39578	6.82e-08	3.95e-07	up
Psi04G005030	291.064	-1.55976	0.289123	-5.39479	6.86e-08	3.97e-07	up
Psi06G004790	1552.67	-2.45225	0.454618	-5.39409	6.89e-08	3.98e-07	up
Psi10G015650	489.521	-2.2638	0.419716	-5.39364	6.9e-08	3.99e-07	up
Psi02G008500	225.899	-5.06585	0.939786	-5.39043	7.03e-08	4.06e-07	up
Psi12G002370	1025.6	-2.87888	0.53409	-5.39026	7.04e-08	4.06e-07	up
Psi01G017240	27.6944	-4.17172	0.774057	-5.38942	7.07e-08	4.08e-07	up
Psi19G001380	6.39578	-5.63699	1.04621	-5.38801	7.12e-08	4.11e-07	up
Psi14G005340	74.9106	-4.16772	0.773723	-5.38658	7.18e-08	4.14e-07	up
Psi08G003710	116.842	-4.50026	0.836233	-5.38158	7.38e-08	4.25e-07	up
Psi06G026540	104.853	-2.19289	0.407784	-5.37757	7.55e-08	4.34e-07	up
Psi01G010190	19.9056	-4.76384	0.886068	-5.37638	7.6e-08	4.37e-07	up
Psi11G000800	5.68498	-5.4685	1.01732	-5.37541	7.64e-08	4.39e-07	up
Psi06G003670	454.691	-3.8177	0.710563	-5.37278	7.75e-08	4.45e-07	up
Psi08G000600	31.1082	-4.60156	0.857082	-5.36886	7.92e-08	4.54e-07	up
Psi01G009310	3293.75	-2.58146	0.481101	-5.36573	8.06e-08	4.61e-07	up
Psi11G004690	12.8297	-5.3846	1.00368	-5.36485	8.1e-08	4.63e-07	up
Psi01G001700	591.779	-2.83006	0.527771	-5.3623	8.22e-08	4.7e-07	up
Psi17G005430	4242.6	-4.17016	0.777723	-5.36201	8.23e-08	4.7e-07	up
Psi02G020590	34.2828	-2.74379	0.512175	-5.35714	8.45e-08	4.82e-07	up
Psi16G011650	124.888	-4.0579	0.757579	-5.3564	8.49e-08	4.84e-07	up
Psi12G006270	11.9849	-6.12016	1.14283	-5.35526	8.54e-08	4.87e-07	up
Psi14G003650	4.09884	-4.9963	0.933279	-5.3535	8.63e-08	4.92e-07	up
Psi11G014570	92.3734	-2.00155	0.37396	-5.3523	8.68e-08	4.94e-07	up
Psi13G005380	621.653	-3.65592	0.683449	-5.34922	8.83e-08	5.02e-07	up
PsiUNG000140	129.48	-1.66517	0.311313	-5.34888	8.85e-08	5.03e-07	up
Psi13G002650	40.7068	-5.56591	1.04065	-5.34849	8.87e-08	5.04e-07	up
Psi07G001840	380.792	-2.5459	0.476009	-5.34842	8.87e-08	5.04e-07	up
Psi16G012350	6529.84	-2.78758	0.521457	-5.34575	9e-08	5.12e-07	up
Psi17G000220	3471.11	-2.27684	0.425956	-5.34524	9.03e-08	5.13e-07	up
Psi11G013570	3.95738	-4.93612	0.92371	-5.34379	9.1e-08	5.17e-07	up
Psi05G019700	451.042	-1.52812	0.286001	-5.34307	9.14e-08	5.19e-07	up
Psi05G013340	33.1585	-3.51914	0.659162	-5.3388	9.36e-08	5.31e-07	up
Psi06G012630	12.2624	-5.00904	0.938469	-5.33746	9.43e-08	5.34e-07	up
Psi12G011300	174.717	-2.30951	0.4332	-5.33128	9.75e-08	5.52e-07	up
Psi04G006390	1006.92	-3.04502	0.571664	-5.32658	1e-07	5.66e-07	up
Psi05G008920	597.749	-6.5644	1.23248	-5.32617	1e-07	5.67e-07	up
Psi19G003840	1203.89	-2.04165	0.383395	-5.32519	1.01e-07	5.7e-07	up
Psi12G008890	148.992	-4.55662	0.856313	-5.32121	1.03e-07	5.82e-07	up
Psi15G013930	3540.13	-2.59558	0.488043	-5.31835	1.05e-07	5.91e-07	up
Psi04G014270	2529.95	-2.49169	0.468909	-5.3138	1.07e-07	6.04e-07	up
Psi05G002670	710.551	-2.44962	0.460993	-5.31378	1.07e-07	6.04e-07	up
Psi01G007750	426.556	-2.95773	0.556725	-5.31274	1.08e-07	6.08e-07	up
Psi02G004670	200.372	-1.89296	0.356329	-5.31239	1.08e-07	6.09e-07	up
Psi01G022030	988.574	-2.0751	0.390784	-5.31009	1.1e-07	6.16e-07	up
Psi07G003820	1813.89	-1.6265	0.306383	-5.30871	1.1e-07	6.2e-07	up
Psi06G009130	9.66413	-4.96094	0.934543	-5.30842	1.11e-07	6.21e-07	up
Psi03G010680	18.3765	-3.20751	0.604566	-5.30547	1.12e-07	6.3e-07	up
Psi06G002120	209.62	-1.77407	0.334429	-5.30476	1.13e-07	6.33e-07	up
Psi08G017880	42.4995	-2.35891	0.444745	-5.30396	1.13e-07	6.35e-07	up
Psi09G002750	999.286	-4.99338	0.941462	-5.30386	1.13e-07	6.35e-07	up
Psi13G006870	55.8929	-2.85575	0.5386	-5.30217	1.14e-07	6.41e-07	up
Psi14G011640	9.33697	-6.18029	1.16569	-5.30181	1.15e-07	6.42e-07	up
Psi01G005630	84.8273	-3.67796	0.693753	-5.30155	1.15e-07	6.43e-07	up
Psi08G013730	13.1648	-2.98859	0.564247	-5.2966	1.18e-07	6.59e-07	up
Psi12G008400	4914.06	-2.41308	0.45585	-5.29357	1.2e-07	6.69e-07	up
Psi08G013140	306.899	-4.16181	0.786379	-5.29237	1.21e-07	6.73e-07	up
Psi01G017150	10.145	-2.50765	0.473988	-5.29054	1.22e-07	6.8e-07	up
Psi13G004190	183.736	-4.39041	0.830045	-5.28937	1.23e-07	6.84e-07	up
Psi01G003730	348.294	-2.59902	0.491472	-5.28823	1.24e-07	6.88e-07	up
Psi01G026300	13.515	-3.51244	0.664237	-5.28794	1.24e-07	6.88e-07	up
Psi06G015190	4.73284	-5.20367	0.984204	-5.28719	1.24e-07	6.91e-07	up
Psi09G006850	2061.67	-2.68022	0.507323	-5.28306	1.27e-07	7.06e-07	up
Psi09G001170	497.328	-3.96758	0.751054	-5.28268	1.27e-07	7.07e-07	up
Psi08G010600	111.326	-3.0414	0.575817	-5.28189	1.28e-07	7.1e-07	up
Psi08G019490	433.942	-2.86601	0.543376	-5.27445	1.33e-07	7.37e-07	up
Psi13G004980	27.6761	-5.59912	1.06203	-5.27208	1.35e-07	7.46e-07	up
Psi01G041320	107.248	-3.12083	0.592272	-5.26925	1.37e-07	7.57e-07	up
Psi19G007600	1466.14	-3.61045	0.685194	-5.26924	1.37e-07	7.57e-07	up
Psi17G013630	49.8027	-2.6631	0.505441	-5.26887	1.37e-07	7.58e-07	up
Psi10G016790	1061.79	-2.96603	0.563199	-5.2664	1.39e-07	7.68e-07	up
Psi05G004080	188.942	-4.58704	0.871339	-5.26436	1.41e-07	7.76e-07	up
Psi15G000560	12.0569	-4.98481	0.94715	-5.26296	1.42e-07	7.82e-07	up
Psi12G004210	23.2707	-4.04126	0.768353	-5.25964	1.44e-07	7.96e-07	up
Psi16G002540	87.7965	-2.20057	0.418616	-5.25677	1.47e-07	8.07e-07	up
Psi01G026370	2614.42	-2.32492	0.442287	-5.25658	1.47e-07	8.07e-07	up
Psi06G002760	11877.9	-1.66757	0.317424	-5.25344	1.49e-07	8.21e-07	up
Psi11G002490	32.1592	-4.68572	0.891979	-5.25317	1.5e-07	8.22e-07	up
Psi01G026610	1747.46	-1.8443	0.351144	-5.25225	1.5e-07	8.25e-07	up
Psi06G012830	23561	-2.62203	0.499346	-5.25094	1.51e-07	8.31e-07	up
Psi06G005360	1457.03	-3.83942	0.731376	-5.24959	1.52e-07	8.37e-07	up
Psi08G018130	50.0415	-3.996	0.761555	-5.24716	1.54e-07	8.47e-07	up
Psi03G019760	735.536	-1.75924	0.335275	-5.24714	1.54e-07	8.47e-07	up
Psi04G002740	24.1015	-6.71695	1.28047	-5.24569	1.56e-07	8.53e-07	up
Psi16G005730	121.607	-4.68724	0.893996	-5.24302	1.58e-07	8.65e-07	up
Psi03G018570	851.646	-2.34194	0.446974	-5.23956	1.61e-07	8.8e-07	up
Psi01G007990	480.409	-3.51424	0.670876	-5.23829	1.62e-07	8.85e-07	up
Psi13G009550	184.953	-3.54601	0.677248	-5.23591	1.64e-07	8.96e-07	up
Psi09G006100	965.498	-2.85059	0.544469	-5.23554	1.65e-07	8.98e-07	up
Psi14G003180	73.7189	-3.3909	0.647886	-5.23379	1.66e-07	9.06e-07	up
Psi01G007900	89.1975	-4.52435	0.865164	-5.22947	1.7e-07	9.26e-07	up
Psi01G041930	3820.56	-2.25728	0.431757	-5.22813	1.71e-07	9.32e-07	up
Psi17G003640	64.8603	-5.02555	0.961366	-5.22751	1.72e-07	9.35e-07	up
Psi10G022510	25.2689	-3.73028	0.713698	-5.2267	1.73e-07	9.38e-07	up
Psi01G033580	1132.68	-4.31276	0.825213	-5.22624	1.73e-07	9.4e-07	up
Psi16G012240	4.37715	-5.09385	0.975334	-5.22267	1.76e-07	9.58e-07	up
Psi02G013040	45.1513	-4.2547	0.814763	-5.22201	1.77e-07	9.6e-07	up
Psi06G011470	10.1958	-4.04667	0.77507	-5.22103	1.78e-07	9.65e-07	up
Psi08G010140	538.367	-2.05012	0.392898	-5.21794	1.81e-07	9.8e-07	up
Psi08G006910	423.859	-2.65249	0.508751	-5.21374	1.85e-07	1e-06	up
Psi10G006040	438.272	-5.18942	0.996043	-5.21003	1.89e-07	1.02e-06	up
Psi16G008830	639.735	-2.34379	0.45003	-5.20807	1.91e-07	1.03e-06	up
Psi01G008230	130.465	-4.41261	0.847306	-5.20781	1.91e-07	1.03e-06	up
Psi03G021060	35.8127	-2.28998	0.440042	-5.20401	1.95e-07	1.05e-06	up
Psi06G024770	297.125	-3.4702	0.667068	-5.20217	1.97e-07	1.06e-06	up
Psi08G016650	27.9837	-4.75596	0.914482	-5.20072	1.99e-07	1.07e-06	up
Psi10G004670	379.906	-2.81413	0.541584	-5.19612	2.03e-07	1.1e-06	up
Psi11G013880	234.607	-2.14472	0.413034	-5.19261	2.07e-07	1.12e-06	up
Psi07G010410	69.831	-2.46076	0.474188	-5.18941	2.11e-07	1.13e-06	up
PsiUNG000940	194.254	-5.56859	1.07384	-5.18569	2.15e-07	1.15e-06	up
Psi02G001720	1213.78	-2.86142	0.551813	-5.18549	2.15e-07	1.16e-06	up
Psi01G026230	359.724	-2.58575	0.498801	-5.18392	2.17e-07	1.16e-06	up
Psi18G011380	3501.79	-2.83614	0.547112	-5.18383	2.17e-07	1.16e-06	up
Psi14G007670	17.5678	-5.49065	1.05999	-5.17992	2.22e-07	1.19e-06	up
Psi06G023800	1021.44	-1.50858	0.291558	-5.17423	2.29e-07	1.22e-06	up
Psi01G009530	775.664	-1.67101	0.323025	-5.173	2.3e-07	1.23e-06	up
Psi09G004510	43.3184	-2.33284	0.451488	-5.16701	2.38e-07	1.27e-06	up
Psi08G012650	56.2457	-5.40151	1.04546	-5.16662	2.38e-07	1.27e-06	up
Psi06G013250	242.801	-3.08577	0.597333	-5.16591	2.39e-07	1.28e-06	up
Psi17G012560	360.666	-1.82203	0.35274	-5.16537	2.4e-07	1.28e-06	up
Psi17G008070	98.724	-2.34709	0.454781	-5.16093	2.46e-07	1.31e-06	up
Psi13G012560	164.879	-3.54813	0.687796	-5.15869	2.49e-07	1.32e-06	up
Psi12G000700	429.24	-2.78079	0.539061	-5.15857	2.49e-07	1.32e-06	up
Psi18G001010	437.298	-2.40883	0.46714	-5.15654	2.52e-07	1.34e-06	up
Psi12G011830	33.6393	-4.47093	0.868725	-5.14654	2.65e-07	1.4e-06	up
Psi10G011490	190.501	-3.71628	0.72224	-5.14549	2.67e-07	1.41e-06	up
Psi10G017300	16.4041	-1.88329	0.366148	-5.14352	2.7e-07	1.43e-06	up
Psi05G002970	306.037	-2.35708	0.458314	-5.14293	2.7e-07	1.43e-06	up
Psi06G008430	6.08139	-5.56422	1.08285	-5.13848	2.77e-07	1.46e-06	up
Psi13G014330	86.6857	-3.84421	0.748282	-5.13739	2.79e-07	1.47e-06	up
Psi15G007430	811.89	-1.72084	0.335077	-5.13565	2.81e-07	1.48e-06	up
Psi18G005870	180.831	-1.90814	0.371612	-5.13477	2.82e-07	1.49e-06	up
Psi07G000330	698.054	-1.53648	0.299346	-5.13278	2.85e-07	1.5e-06	up
Psi02G019190	4928	-2.36419	0.460682	-5.13194	2.87e-07	1.51e-06	up
Psi04G006920	2906.37	-1.89296	0.368937	-5.13083	2.88e-07	1.52e-06	up
Psi05G002650	2512.6	-2.74526	0.535597	-5.1256	2.97e-07	1.56e-06	up
Psi01G042500	13.3782	-5.85641	1.14298	-5.12379	2.99e-07	1.57e-06	up
Psi13G011510	119.444	-2.52966	0.493918	-5.12162	3.03e-07	1.59e-06	up
Psi05G016370	22.5195	-3.24225	0.63316	-5.12074	3.04e-07	1.59e-06	up
Psi13G006300	3297.59	-2.71992	0.531168	-5.12063	3.05e-07	1.6e-06	up
Psi08G019970	28.9367	-5.38968	1.05299	-5.11846	3.08e-07	1.61e-06	up
Psi03G001840	24.8947	-3.65488	0.714433	-5.11579	3.12e-07	1.63e-06	up
Psi11G000710	8.56004	-5.20429	1.01769	-5.11383	3.16e-07	1.65e-06	up
Psi08G017000	296.6	-4.51449	0.884179	-5.10585	3.29e-07	1.72e-06	up
Psi01G000270	533.603	-1.87328	0.367068	-5.10337	3.34e-07	1.74e-06	up
Psi05G010360	440.029	-2.97332	0.582819	-5.10163	3.37e-07	1.75e-06	up
Psi02G002620	69.9343	-4.84634	0.950013	-5.10134	3.37e-07	1.76e-06	up
Psi16G008100	121.43	-2.51346	0.492758	-5.10079	3.38e-07	1.76e-06	up
Psi02G000390	601.123	-3.05608	0.599176	-5.10048	3.39e-07	1.76e-06	up
Psi01G006790	177.163	-4.84505	0.95001	-5.1	3.4e-07	1.77e-06	up
Psi06G011130	18.7091	-3.61356	0.708647	-5.09923	3.41e-07	1.77e-06	up
Psi14G004230	26.8983	-6.15023	1.20637	-5.09812	3.43e-07	1.78e-06	up
Psi06G008040	4424.75	-2.12809	0.417614	-5.09584	3.47e-07	1.8e-06	up
Psi17G006820	42.4802	-2.37801	0.466728	-5.09507	3.49e-07	1.81e-06	up
Psi16G012570	586.46	-2.0449	0.401432	-5.09401	3.51e-07	1.82e-06	up
Psi09G011450	5.52585	-4.56535	0.896282	-5.09365	3.51e-07	1.82e-06	up
Psi18G005270	253.267	-1.57591	0.309492	-5.09193	3.54e-07	1.84e-06	up
Psi09G011180	880.055	-1.92927	0.379173	-5.0881	3.62e-07	1.87e-06	up
Psi06G008510	11.483	-3.8607	0.758794	-5.08793	3.62e-07	1.88e-06	up
Psi01G005220	7.12678	-5.79272	1.13881	-5.08664	3.64e-07	1.89e-06	up
Psi14G010370	183.435	-2.38076	0.468306	-5.08377	3.7e-07	1.91e-06	up
Psi14G000170	31.7548	-1.9146	0.376611	-5.08376	3.7e-07	1.91e-06	up
Psi01G023640	168.412	-3.0996	0.609781	-5.08314	3.71e-07	1.92e-06	up
Psi12G008370	5683.14	-1.86702	0.367364	-5.0822	3.73e-07	1.93e-06	up
Psi06G018180	65.6651	-3.8329	0.754203	-5.08205	3.73e-07	1.93e-06	up
Psi01G028780	14.0163	-3.58027	0.704882	-5.07924	3.79e-07	1.96e-06	up
Psi03G015600	2927.86	-3.91057	0.770138	-5.07776	3.82e-07	1.97e-06	up
Psi05G015380	98303	-2.7093	0.533581	-5.07757	3.82e-07	1.97e-06	up
Psi17G013550	32.8819	-3.84709	0.757754	-5.07696	3.84e-07	1.98e-06	up
Psi01G005940	31.6852	-2.01292	0.396516	-5.07653	3.84e-07	1.98e-06	up
Psi07G003330	123.445	-3.73017	0.734882	-5.07588	3.86e-07	1.99e-06	up
Psi16G006240	380.073	-2.28728	0.450635	-5.07568	3.86e-07	1.99e-06	up
Psi01G002610	1149.53	-1.94848	0.383925	-5.07515	3.87e-07	2e-06	up
Psi06G010780	841.956	-2.64481	0.521152	-5.07492	3.88e-07	2e-06	up
Psi11G004510	7779.36	-1.8795	0.370372	-5.07462	3.88e-07	2e-06	up
Psi07G011780	453.192	-5.25662	1.03599	-5.074	3.9e-07	2.01e-06	up
Psi08G011850	207.61	-3.1119	0.613768	-5.07016	3.97e-07	2.05e-06	up
Psi03G017560	200.082	-2.27974	0.449649	-5.07004	3.98e-07	2.05e-06	up
Psi03G012590	8.42622	-3.84688	0.758775	-5.06986	3.98e-07	2.05e-06	up
Psi10G003470	679.698	-1.58846	0.313322	-5.06972	3.98e-07	2.05e-06	up
Psi06G010490	16.9209	-6.20442	1.2242	-5.06812	4.02e-07	2.07e-06	up
Psi13G002230	8.7378	-6.08576	1.20118	-5.0665	4.05e-07	2.08e-06	up
Psi13G011690	139.611	-2.92607	0.577638	-5.06558	4.07e-07	2.09e-06	up
Psi08G013150	108.747	-3.50836	0.692865	-5.06355	4.12e-07	2.11e-06	up
Psi03G004180	126.461	-4.02809	0.795854	-5.06134	4.16e-07	2.13e-06	up
Psi15G002690	841.116	-3.20715	0.634117	-5.05767	4.24e-07	2.17e-06	up
Psi14G004090	33.7767	-1.96672	0.389452	-5.04997	4.42e-07	2.26e-06	up
Psi06G012130	12.9317	-3.84152	0.760757	-5.0496	4.43e-07	2.26e-06	up
Psi14G006070	42.6185	-2.14233	0.424355	-5.04844	4.45e-07	2.27e-06	up
Psi14G009010	392.983	-3.17939	0.630122	-5.04567	4.52e-07	2.3e-06	up
Psi01G038580	28.5877	-5.51129	1.09242	-5.04505	4.53e-07	2.31e-06	up
Psi17G008100	279.95	-1.85643	0.368105	-5.04321	4.58e-07	2.33e-06	up
Psi08G002080	32.649	-3.30898	0.656862	-5.03756	4.72e-07	2.4e-06	up
Psi09G012670	1501.71	-2.01292	0.399806	-5.03473	4.79e-07	2.43e-06	up
Psi10G017150	368.044	-2.10028	0.417388	-5.03195	4.86e-07	2.46e-06	up
Psi02G000700	642.197	-2.01493	0.400443	-5.03176	4.86e-07	2.47e-06	up
Psi06G004230	1883.95	-2.40257	0.477542	-5.03111	4.88e-07	2.47e-06	up
Psi06G011100	838.476	-1.77121	0.352291	-5.02769	4.96e-07	2.52e-06	up
Psi02G001130	17.0985	-7.05406	1.40321	-5.02708	4.98e-07	2.52e-06	up
Psi13G014530	28.3146	-2.60152	0.517563	-5.02649	5e-07	2.53e-06	up
Psi01G003310	337.63	-2.44051	0.48593	-5.02235	5.1e-07	2.58e-06	up
Psi12G006210	4754.79	-1.501	0.299018	-5.01978	5.17e-07	2.61e-06	up
Psi01G023260	891.112	-1.80373	0.359673	-5.01492	5.31e-07	2.68e-06	up
Psi19G004510	275.999	-4.72553	0.943271	-5.00972	5.45e-07	2.75e-06	up
Psi16G001030	232.65	-3.97502	0.794006	-5.00628	5.55e-07	2.79e-06	up
Psi08G011380	511.137	-2.76696	0.552721	-5.00606	5.56e-07	2.8e-06	up
Psi11G001940	33.9809	-4.57044	0.91357	-5.00284	5.65e-07	2.84e-06	up
Psi05G021540	18.3502	-4.37027	0.874539	-4.99723	5.82e-07	2.92e-06	up
Psi02G021440	6948.61	-2.60346	0.521029	-4.99677	5.83e-07	2.93e-06	up
Psi16G006350	7.40726	-4.59097	0.91884	-4.99649	5.84e-07	2.93e-06	up
Psi07G007400	16.0779	-6.1291	1.2268	-4.99602	5.85e-07	2.94e-06	up
Psi14G010070	108.71	-2.91196	0.582949	-4.99522	5.88e-07	2.95e-06	up
Psi02G006210	599.61	-3.22951	0.646945	-4.99194	5.98e-07	3e-06	up
Psi12G011330	17.2031	-3.4608	0.693892	-4.98752	6.12e-07	3.06e-06	up
Psi09G010190	1057.63	-1.9103	0.383163	-4.9856	6.18e-07	3.09e-06	up
Psi14G007070	138.181	-1.8602	0.373205	-4.98437	6.22e-07	3.11e-06	up
Psi01G029570	24.4478	-6.73859	1.3531	-4.98009	6.36e-07	3.17e-06	up
Psi18G013930	2871.27	-1.84781	0.371116	-4.97907	6.39e-07	3.19e-06	up
Psi03G005630	572.226	-2.78731	0.559952	-4.97776	6.43e-07	3.21e-06	up
Psi08G006880	8.10816	-5.12943	1.0305	-4.97762	6.44e-07	3.21e-06	up
Psi07G012870	1153.87	-3.57674	0.718904	-4.97527	6.52e-07	3.25e-06	up
Psi08G015440	7.59204	-4.17475	0.839314	-4.97401	6.56e-07	3.27e-06	up
Psi19G000090	9.18043	-3.1147	0.626268	-4.97343	6.58e-07	3.28e-06	up
Psi02G012880	75.6225	-2.92828	0.589099	-4.97078	6.67e-07	3.32e-06	up
Psi03G018090	38.8384	-2.70123	0.54373	-4.96797	6.77e-07	3.37e-06	up
Psi04G021750	624.28	-3.3096	0.667015	-4.9618	6.98e-07	3.47e-06	up
Psi09G001710	42.6108	-3.38248	0.682897	-4.95313	7.3e-07	3.62e-06	up
Psi01G014820	25.039	-1.77798	0.359187	-4.95003	7.42e-07	3.67e-06	up
Psi03G010770	29901.1	-6.58716	1.33172	-4.94634	7.56e-07	3.73e-06	up
Psi16G013530	62.8843	-2.48821	0.503098	-4.94578	7.58e-07	3.74e-06	up
Psi06G018730	43.1313	-3.1096	0.628778	-4.94546	7.6e-07	3.75e-06	up
Psi09G012390	962.185	-2.30051	0.465378	-4.94331	7.68e-07	3.79e-06	up
Psi05G002500	7.3985	-5.84601	1.18295	-4.9419	7.74e-07	3.81e-06	up
Psi06G024800	7.85269	-3.92733	0.795071	-4.9396	7.83e-07	3.86e-06	up
Psi10G010120	4186.22	-4.19721	0.850145	-4.93705	7.93e-07	3.9e-06	up
Psi16G006060	361.146	-2.50036	0.506532	-4.93623	7.96e-07	3.92e-06	up
Psi01G042360	4531.7	-1.83241	0.371682	-4.93005	8.22e-07	4.04e-06	up
Psi09G013750	429.461	-2.37957	0.483332	-4.92327	8.51e-07	4.17e-06	up
Psi10G019140	496.479	-5.8194	1.18208	-4.92303	8.52e-07	4.18e-06	up
Psi08G018510	23.2672	-3.66474	0.744567	-4.92198	8.57e-07	4.2e-06	up
Psi05G021310	761.243	-1.94262	0.395105	-4.91672	8.8e-07	4.31e-06	up
Psi14G010760	235.905	-2.2706	0.462285	-4.9117	9.03e-07	4.42e-06	up
Psi02G006980	99.7589	-1.81857	0.371027	-4.90144	9.51e-07	4.64e-06	up
Psi05G014840	759.38	-1.91139	0.390376	-4.89628	9.77e-07	4.76e-06	up
Psi06G025330	39.7203	-2.54412	0.519619	-4.89612	9.77e-07	4.76e-06	up
Psi03G014220	995.444	-6.20506	1.2676	-4.89514	9.82e-07	4.78e-06	up
Psi01G022780	1010.66	-2.50554	0.511935	-4.89424	9.87e-07	4.8e-06	up
Psi17G003210	4741.46	-2.39381	0.489283	-4.89248	9.96e-07	4.84e-06	up
Psi03G005450	4265.81	-2.79065	0.570423	-4.89225	9.97e-07	4.85e-06	up
Psi08G007430	47.1465	-3.25061	0.66473	-4.89011	1.01e-06	4.9e-06	up
Psi04G000390	6.52833	-4.79786	0.981515	-4.88822	1.02e-06	4.94e-06	up
Psi18G000200	54.7547	-4.13193	0.845707	-4.88577	1.03e-06	5e-06	up
Psi01G034520	6.67086	-5.26977	1.07938	-4.88221	1.05e-06	5.08e-06	up
Psi10G017320	68.2705	-2.91632	0.597365	-4.88197	1.05e-06	5.09e-06	up
Psi01G034950	202.434	-5.30487	1.08664	-4.88189	1.05e-06	5.09e-06	up
Psi18G007680	5170.67	-1.95255	0.399993	-4.88147	1.05e-06	5.1e-06	up
Psi05G002770	128.033	-2.48152	0.508574	-4.87936	1.06e-06	5.15e-06	up
Psi01G017760	573.432	-1.87651	0.384867	-4.87574	1.08e-06	5.24e-06	up
Psi12G013130	45.9545	-1.66497	0.341542	-4.87485	1.09e-06	5.26e-06	up
Psi15G000290	8785.89	-3.09348	0.634611	-4.87461	1.09e-06	5.26e-06	up
Psi05G007050	5080.34	-2.04829	0.420436	-4.87183	1.11e-06	5.33e-06	up
Psi08G018180	51.2123	-3.67863	0.755562	-4.86873	1.12e-06	5.41e-06	up
Psi15G003440	31824.7	-2.01699	0.414343	-4.86791	1.13e-06	5.43e-06	up
Psi09G013100	5350.61	-1.66778	0.342673	-4.86698	1.13e-06	5.45e-06	up
Psi14G005060	7.64545	-4.20101	0.863779	-4.86352	1.15e-06	5.54e-06	up
Psi09G012090	7.75678	-5.91353	1.21603	-4.86297	1.16e-06	5.56e-06	up
Psi07G009300	120.116	-2.71924	0.559423	-4.86079	1.17e-06	5.62e-06	up
Psi09G004240	31.9032	-5.92685	1.21963	-4.85956	1.18e-06	5.65e-06	up
Psi15G012810	61.9026	-3.52334	0.725513	-4.85634	1.2e-06	5.73e-06	up
Psi19G007220	317.38	-4.40267	0.907466	-4.85161	1.22e-06	5.86e-06	up
Psi19G000840	10.2802	-4.06621	0.838204	-4.85109	1.23e-06	5.88e-06	up
Psi15G002770	331.352	-5.25295	1.08308	-4.85002	1.23e-06	5.91e-06	up
Psi07G013760	344.372	-1.8026	0.371692	-4.84971	1.24e-06	5.92e-06	up
Psi19G001810	6.25807	-5.60655	1.15656	-4.84763	1.25e-06	5.98e-06	up
Psi17G004940	20666	-1.84071	0.379966	-4.8444	1.27e-06	6.07e-06	up
Psi13G011700	11.2005	-4.31574	0.891421	-4.84141	1.29e-06	6.15e-06	up
Psi11G013940	911.371	-2.72331	0.562683	-4.83987	1.3e-06	6.2e-06	up
Psi09G015620	65.2871	-1.86255	0.38502	-4.83754	1.31e-06	6.26e-06	up
Psi16G013150	19.7333	-3.83628	0.793108	-4.83703	1.32e-06	6.28e-06	up
Psi02G024440	4135.54	-3.10944	0.64299	-4.8359	1.33e-06	6.31e-06	up
Psi06G008270	287.634	-4.51912	0.934738	-4.83463	1.33e-06	6.35e-06	up
Psi05G010480	3027.99	-3.25607	0.673598	-4.83385	1.34e-06	6.37e-06	up
Psi15G004220	64.5182	-4.56571	0.945262	-4.8301	1.36e-06	6.48e-06	up
Psi04G002800	2746.23	-2.01332	0.416888	-4.82939	1.37e-06	6.5e-06	up
Psi09G012680	4120.36	-2.52351	0.522688	-4.82794	1.38e-06	6.54e-06	up
Psi01G031610	6057.22	-2.87335	0.595306	-4.82668	1.39e-06	6.58e-06	up
Psi12G006280	35.032	-5.27116	1.09241	-4.82524	1.4e-06	6.63e-06	up
Psi15G002030	5.93463	-5.52578	1.14537	-4.82445	1.4e-06	6.65e-06	up
Psi13G010600	2656.11	-1.92301	0.398625	-4.8241	1.41e-06	6.66e-06	up
Psi07G011930	12.1182	-5.30127	1.09919	-4.82289	1.41e-06	6.69e-06	up
Psi02G025880	453.699	-3.40889	0.706959	-4.8219	1.42e-06	6.72e-06	up
Psi01G008970	3847.41	-4.19387	0.869844	-4.82141	1.43e-06	6.74e-06	up
Psi01G034400	206.311	-4.09651	0.849654	-4.82139	1.43e-06	6.74e-06	up
Psi14G000620	666.211	-1.65858	0.344157	-4.81924	1.44e-06	6.8e-06	up
Psi12G005500	28.417	-3.45598	0.717639	-4.81576	1.47e-06	6.91e-06	up
Psi01G031980	245.464	-2.90232	0.602849	-4.81434	1.48e-06	6.96e-06	up
Psi13G007920	1958.2	-1.91559	0.398035	-4.81261	1.49e-06	7.02e-06	up
Psi19G007700	33.9388	-4.62364	0.960752	-4.81253	1.49e-06	7.02e-06	up
Psi01G041060	4.2466	-5.04793	1.04953	-4.80972	1.51e-06	7.12e-06	up
Psi06G011840	27.1644	-3.0287	0.629794	-4.80904	1.52e-06	7.14e-06	up
Psi09G014740	3.62939	-4.36974	0.90867	-4.80894	1.52e-06	7.14e-06	up
Psi07G013560	14.287	-6.79395	1.41354	-4.80634	1.54e-06	7.23e-06	up
Psi03G013700	391.55	-2.27356	0.473301	-4.80362	1.56e-06	7.32e-06	up
Psi17G012050	43077	-1.82733	0.380455	-4.80302	1.56e-06	7.34e-06	up
Psi01G011030	2471.78	-2.20518	0.459236	-4.80185	1.57e-06	7.38e-06	up
Psi05G012750	4.42832	-5.1072	1.06381	-4.80088	1.58e-06	7.41e-06	up
Psi01G018360	281.553	-2.08787	0.43514	-4.79814	1.6e-06	7.51e-06	up
Psi05G002680	1383.86	-1.53461	0.319976	-4.79603	1.62e-06	7.58e-06	up
Psi11G004830	157.218	-1.74889	0.364654	-4.79602	1.62e-06	7.58e-06	up
PsiUNG000100	9.21281	-2.88885	0.602631	-4.79374	1.64e-06	7.67e-06	up
Psi06G002780	4489.67	-4.83867	1.00949	-4.79319	1.64e-06	7.69e-06	up
Psi13G013550	14.8243	-3.26868	0.682073	-4.79228	1.65e-06	7.72e-06	up
Psi03G010200	914.838	-2.49367	0.520385	-4.79198	1.65e-06	7.73e-06	up
Psi10G010730	394.718	-3.32517	0.693917	-4.79189	1.65e-06	7.73e-06	up
Psi07G004590	79.2166	-5.47341	1.14327	-4.7875	1.69e-06	7.89e-06	up
Psi01G015250	21.8483	-2.31025	0.482603	-4.78705	1.69e-06	7.9e-06	up
Psi07G008660	30.5282	-7.88979	1.64949	-4.78318	1.73e-06	8.05e-06	up
Psi02G008470	245.826	-3.67525	0.768945	-4.77961	1.76e-06	8.18e-06	up
Psi10G017890	796.246	-1.93463	0.404807	-4.77913	1.76e-06	8.2e-06	up
Psi08G003800	67.2627	-5.11428	1.07028	-4.77847	1.77e-06	8.23e-06	up
Psi01G018480	591.333	-3.8883	0.813754	-4.77822	1.77e-06	8.24e-06	up
Psi01G007950	597.119	-1.55735	0.325953	-4.77784	1.77e-06	8.25e-06	up
Psi17G001930	2315.88	-2.97753	0.623228	-4.77759	1.77e-06	8.26e-06	up
Psi03G006020	1295.01	-1.66438	0.348404	-4.77714	1.78e-06	8.28e-06	up
Psi10G000690	1199.36	-3.16556	0.66283	-4.77582	1.79e-06	8.33e-06	up
Psi12G007430	833.208	-3.65077	0.764846	-4.77322	1.81e-06	8.43e-06	up
Psi05G021380	10798.2	-2.45391	0.514231	-4.77201	1.82e-06	8.48e-06	up
Psi09G008550	408.264	-1.60312	0.336027	-4.77081	1.83e-06	8.52e-06	up
Psi03G011080	8.8475	-4.10076	0.859694	-4.77002	1.84e-06	8.55e-06	up
Psi01G022420	45.2914	-2.93841	0.616553	-4.76588	1.88e-06	8.72e-06	up
Psi04G013500	19888.6	-1.86065	0.390496	-4.76483	1.89e-06	8.76e-06	up
Psi02G006560	2888.6	-2.00586	0.42105	-4.76395	1.9e-06	8.8e-06	up
Psi11G007410	7.53452	-5.00629	1.05101	-4.76334	1.9e-06	8.82e-06	up
Psi03G009800	56.7238	-2.38418	0.501004	-4.75881	1.95e-06	9.01e-06	up
Psi03G014540	640.768	-1.50644	0.316945	-4.753	2e-06	9.27e-06	up
Psi19G001960	24.3374	-2.48677	0.523394	-4.75124	2.02e-06	9.34e-06	up
Psi02G014090	137.893	-1.52826	0.321658	-4.7512	2.02e-06	9.34e-06	up
Psi12G010690	22.7476	-2.14035	0.450832	-4.74756	2.06e-06	9.5e-06	up
Psi15G000400	1120.35	-1.94966	0.410729	-4.74683	2.07e-06	9.54e-06	up
Psi08G011260	237.386	-2.72964	0.575479	-4.74325	2.1e-06	9.7e-06	up
Psi02G004620	30.7651	-4.21418	0.888583	-4.74259	2.11e-06	9.73e-06	up
Psi10G021640	1412.31	-2.32198	0.489664	-4.74198	2.12e-06	9.76e-06	up
Psi13G000860	2261.14	-1.53625	0.323975	-4.74189	2.12e-06	9.76e-06	up
Psi15G003330	96.5801	-2.1681	0.457358	-4.74048	2.13e-06	9.83e-06	up
Psi02G017870	139.441	-1.83459	0.387025	-4.74025	2.13e-06	9.83e-06	up
Psi02G012970	125.925	-2.60371	0.549623	-4.73727	2.17e-06	9.97e-06	up
Psi02G001260	1792.56	-3.0253	0.638847	-4.73557	2.18e-06	1.01e-05	up
Psi09G015780	15.4615	-4.98279	1.05221	-4.73554	2.18e-06	1.01e-05	up
Psi15G000340	114.242	-4.1639	0.879609	-4.73381	2.2e-06	1.01e-05	up
Psi10G006430	26.6884	-4.32611	0.913905	-4.73366	2.21e-06	1.01e-05	up
Psi04G011940	509.661	-3.34371	0.706413	-4.73337	2.21e-06	1.02e-05	up
Psi17G013450	974.885	-3.68567	0.779418	-4.72874	2.26e-06	1.04e-05	up
Psi06G012900	106.314	-2.85864	0.605366	-4.72216	2.33e-06	1.07e-05	up
Psi08G011620	639.801	-4.38882	0.929666	-4.72086	2.35e-06	1.08e-05	up
Psi01G031400	1423.35	-3.38227	0.716634	-4.71967	2.36e-06	1.08e-05	up
Psi19G009940	14.8995	-2.68703	0.569569	-4.71765	2.39e-06	1.09e-05	up
Psi08G001640	93.1156	-2.4411	0.517923	-4.71325	2.44e-06	1.11e-05	up
Psi01G028730	290.488	-1.59385	0.338317	-4.71112	2.46e-06	1.13e-05	up
Psi07G003680	1622.41	-2.93725	0.623482	-4.71104	2.46e-06	1.13e-05	up
Psi07G005110	1322.91	-3.74151	0.79426	-4.71069	2.47e-06	1.13e-05	up
Psi16G004450	70.1514	-2.53411	0.538026	-4.71001	2.48e-06	1.13e-05	up
Psi05G016940	200.915	-2.90663	0.617256	-4.70896	2.49e-06	1.14e-05	up
Psi13G006600	618.039	-1.77945	0.377908	-4.70869	2.49e-06	1.14e-05	up
Psi19G008210	82.2429	-2.96447	0.630047	-4.70515	2.54e-06	1.16e-05	up
Psi08G009420	1582.22	-2.02083	0.429584	-4.70416	2.55e-06	1.16e-05	up
Psi18G002450	330.603	-2.49911	0.5313	-4.70377	2.55e-06	1.16e-05	up
Psi01G034440	3564.98	-2.33198	0.495826	-4.70322	2.56e-06	1.17e-05	up
Psi02G011390	531.472	-2.67773	0.569432	-4.70245	2.57e-06	1.17e-05	up
Psi10G022560	87.7356	-2.18985	0.465687	-4.70241	2.57e-06	1.17e-05	up
Psi12G004170	42.4797	-2.23013	0.474664	-4.69833	2.62e-06	1.19e-05	up
Psi05G003250	181.672	-4.99968	1.0643	-4.69763	2.63e-06	1.2e-05	up
Psi07G011270	1002.85	-3.23833	0.689467	-4.69686	2.64e-06	1.2e-05	up
Psi05G023450	4078.84	-1.52066	0.323796	-4.69633	2.65e-06	1.2e-05	up
Psi06G022980	270.925	-2.98931	0.636552	-4.6961	2.65e-06	1.2e-05	up
Psi08G007880	10.6491	-3.62694	0.772381	-4.69579	2.66e-06	1.2e-05	up
Psi17G002180	1709.46	-2.36081	0.502812	-4.69521	2.66e-06	1.21e-05	up
Psi16G009510	1034.77	-2.47716	0.528037	-4.69126	2.72e-06	1.23e-05	up
Psi05G001240	7189.85	-3.27379	0.697867	-4.69113	2.72e-06	1.23e-05	up
Psi09G007350	1647.75	-2.59762	0.553966	-4.68914	2.74e-06	1.24e-05	up
Psi08G010180	595.455	-1.84281	0.393069	-4.68827	2.76e-06	1.25e-05	up
Psi16G004360	30.4675	-2.94071	0.627397	-4.68717	2.77e-06	1.25e-05	up
Psi02G001500	137.988	-2.47122	0.527361	-4.68602	2.79e-06	1.26e-05	up
Psi10G016000	3.83824	-4.449	0.949616	-4.68505	2.8e-06	1.26e-05	up
Psi10G024020	10106.4	-1.73697	0.370767	-4.68481	2.8e-06	1.27e-05	up
Psi14G014860	507.555	-2.71084	0.578911	-4.68265	2.83e-06	1.28e-05	up
Psi02G009750	742.589	-2.93185	0.626674	-4.67843	2.89e-06	1.3e-05	up
Psi10G007000	6123.64	-1.92047	0.410862	-4.67426	2.95e-06	1.33e-05	up
Psi06G001170	43.8369	-2.78453	0.595817	-4.67346	2.96e-06	1.33e-05	up
Psi15G012380	1389.73	-3.04933	0.65248	-4.67344	2.96e-06	1.33e-05	up
Psi06G001680	124.576	-2.50878	0.537537	-4.66718	3.05e-06	1.37e-05	up
Psi07G001200	12194.2	-2.29144	0.491482	-4.66232	3.13e-06	1.4e-05	up
PsiUNG001180	5.62963	-5.02101	1.07733	-4.66059	3.15e-06	1.41e-05	up
Psi16G008940	9.86246	-2.94307	0.631509	-4.66037	3.16e-06	1.41e-05	up
Psi10G005030	177.879	-3.18234	0.682897	-4.66005	3.16e-06	1.42e-05	up
Psi03G008400	14.6681	-2.99791	0.644239	-4.6534	3.26e-06	1.46e-05	up
Psi03G012680	26.7661	-3.36647	0.72395	-4.65014	3.32e-06	1.48e-05	up
Psi19G005810	779.239	-3.22499	0.693606	-4.6496	3.33e-06	1.48e-05	up
Psi02G010770	1238.11	-1.88802	0.406265	-4.64725	3.36e-06	1.5e-05	up
PsiUNG000160	97.9137	-3.18117	0.68461	-4.64668	3.37e-06	1.5e-05	up
Psi19G000670	6.37127	-3.3906	0.729882	-4.64541	3.39e-06	1.51e-05	up
Psi05G006700	265.004	-2.52387	0.543387	-4.64469	3.41e-06	1.52e-05	up
Psi07G001210	40.7747	-4.45323	0.959484	-4.64128	3.46e-06	1.54e-05	up
Psi08G005100	1166.83	-3.10067	0.668071	-4.64123	3.46e-06	1.54e-05	up
Psi06G020100	317.179	-1.92659	0.415243	-4.63966	3.49e-06	1.55e-05	up
Psi14G005150	463.322	-1.90643	0.410977	-4.63879	3.5e-06	1.56e-05	up
Psi08G018120	17.29	-4.49587	0.96953	-4.63716	3.53e-06	1.57e-05	up
Psi09G006750	293.847	-2.13228	0.460073	-4.63465	3.58e-06	1.59e-05	up
Psi06G005520	349.606	-1.96573	0.42417	-4.63431	3.58e-06	1.59e-05	up
Psi10G015290	71.0051	-1.90161	0.410671	-4.63048	3.65e-06	1.62e-05	up
Psi10G008510	2851.38	-2.17691	0.470212	-4.62963	3.66e-06	1.62e-05	up
Psi11G006160	726.768	-1.77591	0.383637	-4.62915	3.67e-06	1.63e-05	up
Psi10G008060	637.59	-4.1417	0.895034	-4.62742	3.7e-06	1.64e-05	up
Psi08G014330	1010.77	-3.0617	0.66173	-4.62681	3.71e-06	1.64e-05	up
Psi16G008240	624.635	-1.9713	0.426088	-4.62651	3.72e-06	1.64e-05	up
Psi07G001670	8147.69	-2.19366	0.474668	-4.62147	3.81e-06	1.68e-05	up
Psi06G017290	910.959	-1.69062	0.365994	-4.61925	3.85e-06	1.7e-05	up
Psi01G022320	17.8587	-4.20701	0.910836	-4.61885	3.86e-06	1.7e-05	up
Psi16G009620	5407.01	-2.42046	0.524071	-4.61858	3.86e-06	1.7e-05	up
Psi11G010880	234.525	-2.11052	0.457031	-4.61788	3.88e-06	1.71e-05	up
Psi19G003540	231.202	-2.21394	0.47961	-4.61613	3.91e-06	1.72e-05	up
Psi02G000960	57.5282	-1.61631	0.350146	-4.61611	3.91e-06	1.72e-05	up
Psi06G025320	32.4836	-2.95357	0.63996	-4.61524	3.93e-06	1.73e-05	up
Psi10G012940	88.0683	-3.62395	0.785221	-4.6152	3.93e-06	1.73e-05	up
Psi06G000850	21.8025	-3.63858	0.788428	-4.61498	3.93e-06	1.73e-05	up
Psi02G011270	1549.99	-1.55781	0.337815	-4.61143	4e-06	1.76e-05	up
Psi08G006080	1235.74	-1.65135	0.358427	-4.60721	4.08e-06	1.79e-05	up
Psi17G011130	25.0222	-1.94187	0.421558	-4.60642	4.1e-06	1.8e-05	up
Psi14G002840	866.45	-3.07991	0.668839	-4.60485	4.13e-06	1.81e-05	up
Psi15G008490	11842	-2.72346	0.59154	-4.60401	4.14e-06	1.82e-05	up
Psi11G007340	51.1162	-2.86697	0.623114	-4.60104	4.2e-06	1.84e-05	up
Psi12G012720	513.788	-2.95406	0.642387	-4.59856	4.25e-06	1.86e-05	up
Psi02G001270	1676.62	-2.98452	0.649097	-4.59795	4.27e-06	1.87e-05	up
Psi09G013210	55.2992	-2.79534	0.608073	-4.59706	4.29e-06	1.88e-05	up
Psi19G001900	151.347	-3.23411	0.703589	-4.59659	4.29e-06	1.88e-05	up
Psi06G003070	69.245	-2.45287	0.533815	-4.59498	4.33e-06	1.89e-05	up
Psi02G003790	213.568	-1.62706	0.354314	-4.59214	4.39e-06	1.92e-05	up
Psi01G018600	757.031	-1.58414	0.345005	-4.59164	4.4e-06	1.92e-05	up
Psi02G004940	342.4	-3.30977	0.720828	-4.59163	4.4e-06	1.92e-05	up
Psi17G003730	259.959	-2.91622	0.635173	-4.59122	4.41e-06	1.92e-05	up
Psi01G008170	878.253	-2.77382	0.604289	-4.59022	4.43e-06	1.93e-05	up
Psi07G007450	2151.31	-3.89132	0.847886	-4.58944	4.44e-06	1.94e-05	up
Psi10G020720	93.7178	-1.88947	0.411733	-4.58906	4.45e-06	1.94e-05	up
Psi19G009260	671.214	-2.11509	0.460984	-4.58822	4.47e-06	1.95e-05	up
Psi12G001450	4.79042	-5.21734	1.13763	-4.58615	4.51e-06	1.97e-05	up
Psi06G024740	8018.04	-1.6636	0.362764	-4.58591	4.52e-06	1.97e-05	up
Psi12G013110	1280.74	-2.5639	0.559966	-4.57868	4.68e-06	2.04e-05	up
Psi10G014370	1227.42	-3.40419	0.743546	-4.57832	4.69e-06	2.04e-05	up
Psi13G004260	903.606	-2.2004	0.480698	-4.57751	4.71e-06	2.05e-05	up
Psi08G016870	97.2469	-4.30317	0.94016	-4.57707	4.72e-06	2.05e-05	up
Psi06G010140	1326.09	-2.00685	0.438788	-4.57362	4.79e-06	2.08e-05	up
Psi03G015320	4.55239	-4.28281	0.937183	-4.56988	4.88e-06	2.12e-05	up
Psi07G000860	199.216	-2.40627	0.526551	-4.56986	4.88e-06	2.12e-05	up
Psi14G011030	1416.51	-1.92337	0.421165	-4.56678	4.95e-06	2.15e-05	up
Psi11G012100	130.828	-3.52984	0.773199	-4.56524	4.99e-06	2.16e-05	up
Psi14G015640	282.811	-2.28124	0.499719	-4.56505	4.99e-06	2.16e-05	up
Psi02G012600	3.69464	-4.84987	1.06268	-4.56382	5.02e-06	2.18e-05	up
Psi02G022150	6.17806	-3.93114	0.861378	-4.56378	5.02e-06	2.18e-05	up
Psi06G004360	72.9713	-3.45522	0.757214	-4.56307	5.04e-06	2.18e-05	up
Psi13G002550	36.7254	-3.23644	0.710078	-4.55787	5.17e-06	2.23e-05	up
Psi04G017620	2808.61	-1.96453	0.431187	-4.5561	5.21e-06	2.25e-05	up
Psi08G006480	458.667	-4.37527	0.960824	-4.55367	5.27e-06	2.28e-05	up
Psi10G017760	28442.8	-2.34461	0.514965	-4.55295	5.29e-06	2.28e-05	up
Psi09G014820	535.514	-3.3444	0.734739	-4.55182	5.32e-06	2.3e-05	up
Psi05G012860	15.9341	-3.15984	0.69506	-4.54614	5.46e-06	2.35e-05	up
Psi10G023370	1011.94	-1.64817	0.362821	-4.54264	5.56e-06	2.39e-05	up
Psi06G010080	785.618	-1.57079	0.34597	-4.54027	5.62e-06	2.42e-05	up
Psi07G013060	1576.49	-2.16898	0.477953	-4.53806	5.68e-06	2.44e-05	up
Psi08G013450	11.0067	-3.38206	0.747713	-4.52321	6.09e-06	2.61e-05	up
Psi12G009820	1188.97	-3.27026	0.723056	-4.52283	6.1e-06	2.62e-05	up
[truncated: 7,026 more rows]

## Sheet: Table S6
Supplementary Table S6. Functional enrichment of DEGs in the lateral roots of P. simonii
GO_Name	GO	Gene	sig
reproduction	GO:0000003	Psi14G000170.1,Psi07G006450.2,Psi06G024850.1,Psi01G001700.1,Psi10G003620.4,Psi02G003220.1,Psi01G023540.10,Psi01G019420.1,Psi15G012740.1,Psi10G009350.1,Psi01G007550.1,Psi10G003740.3,Psi06G004320.1,Psi06G012130.1,Psi18G000410.1,Psi13G004910.1,Psi01G013840.1,Psi18G001270.9,Psi07G011160.1,Psi01G027190.1,Psi16G008220.1,Psi02G014760.2,Psi17G012580.2,Psi16G003820.2,Psi14G016340.6,Psi09G015880.3,Psi16G00…	up
RNA biosynthetic process	GO:0032774	Psi01G009230.1,Psi03G019230.3,Psi02G008290.1,Psi07G006450.2,Psi06G024850.1,Psi03G013490.2,Psi12G004700.2,Psi13G006580.2,Psi04G012070.2,Psi14G010240.1,Psi09G013510.1,Psi15G003330.1,Psi06G015930.3,Psi03G010950.2,Psi18G003200.7,Psi10G003740.3,Psi17G010990.6,Psi01G006160.1,Psi01G022640.2,Psi09G008390.3,Psi08G015980.3,Psi06G012130.1,Psi05G014700.1,Psi10G004790.6,Psi07G000800.18,Psi01G013840.1,Psi13G00…	up
DNA methylation on cytosine	GO:0032776	Psi01G006160.1,Psi03G015830.7,	up
steroid metabolic process	GO:0008202	Psi01G011030.1,Psi01G023540.10,Psi01G019420.1,Psi07G002610.1,Psi18G006630.3,Psi14G003340.18,Psi14G016340.6,Psi04G011140.1,Psi10G012960.8,Psi01G032930.5,Psi01G019430.1,Psi01G042050.2,Psi10G015570.3,Psi04G013870.2,Psi03G011930.1,Psi14G009350.2,Psi03G013140.3,Psi05G022880.25,Psi05G013440.2,Psi10G001130.1,Psi10G021940.3,Psi02G006880.8,Psi11G012800.1,Psi02G013300.1,Psi09G000150.2,Psi03G011250.3,Psi04G…	up
cholesterol metabolic process	GO:0008203	Psi10G001130.1,Psi10G021940.3,	up
positive regulation of ATP-dependent activity	GO:0032781	Psi11G010220.3,Psi14G014070.1,	up
bile acid metabolic process	GO:0008206	Psi05G022880.25,	up
regulation of DNA recombination	GO:0000018	Psi06G003980.1,	up
monocarboxylic acid metabolic process	GO:0032787	Psi01G026820.3,Psi10G015360.6,Psi10G005540.1,Psi12G008140.1,Psi08G009730.1,Psi08G006910.5,Psi07G001010.3,Psi10G021460.1,Psi06G015490.1,Psi01G005230.1,Psi02G021440.10,Psi05G008350.3,Psi01G037990.1,Psi04G014020.1,Psi18G006300.4,Psi12G008120.1,Psi06G003070.1,Psi05G006820.1,Psi12G013110.1,Psi17G013440.1,Psi03G005630.2,Psi01G041390.1,Psi11G008610.1,Psi07G007120.3,Psi10G003870.1,Psi18G005870.1,Psi06G01…	up
tissue migration	GO:0090130	Psi01G020640.2,	up
protein alkylation	GO:0008213	PsiUNG001140.1,Psi06G003980.1,Psi14G000560.1,Psi17G000050.1,	up
epithelium migration	GO:0090132	Psi01G020640.2,	up
protein dealkylation	GO:0008214	Psi05G007360.1,	up
spermine metabolic process	GO:0008215	Psi10G012380.2,Psi18G009370.1,	up
spermidine metabolic process	GO:0008216	Psi10G012380.2,Psi18G009370.1,	up
regulation of blood pressure	GO:0008217	Psi08G009730.1,Psi01G020640.2,Psi10G001130.1,Psi08G009740.1,	up
epithelial cell-cell adhesion	GO:0090136	Psi01G000100.3,	up
cell death	GO:0008219	Psi01G000670.1,Psi08G009730.1,Psi08G007280.1,Psi01G012910.1,Psi03G001840.2,Psi17G000470.1,Psi01G037990.1,Psi03G009460.4,Psi17G000380.1,Psi10G008030.2,Psi09G002400.3,Psi12G011140.1,Psi03G009020.1,Psi01G012930.1,Psi10G000770.2,Psi13G007230.1,Psi15G008720.7,Psi07G000460.1,Psi03G009450.1,Psi04G007770.1,Psi07G007550.1,Psi01G021820.3,Psi07G006040.2,Psi03G019390.1,Psi05G002870.4,Psi02G001500.1,Psi05G023…	up
uropod organization	GO:0032796	Psi01G022420.1,	up
very long-chain fatty acid metabolic process	GO:0000038	Psi05G008350.3,Psi07G007120.3,	up
establishment of protein localization to membrane	GO:0090150	Psi01G032090.6,	up
transition metal ion transport	GO:0000041	Psi15G010050.1,Psi18G009780.1,Psi14G012180.6,Psi01G004100.5,Psi06G000640.1,Psi02G017870.1,Psi14G014930.40,Psi09G003430.5,Psi10G015870.4,Psi03G011350.1,Psi15G010060.1,Psi06G000650.3,Psi06G007130.1,	up
autophagosome assembly	GO:0000045	Psi03G020740.3,	up
urea cycle	GO:0000050	Psi08G019850.1,	up
post-transcriptional gene silencing	GO:0016441	Psi01G002990.1,Psi17G011230.2,Psi18G002580.4,Psi10G016630.16,Psi17G004940.2,Psi17G011210.1,Psi11G007410.1,Psi17G011240.3,Psi01G020660.4,	up
somatic cell DNA recombination	GO:0016444	Psi06G003980.1,	up
obsolete protein import into nucleus, translocation	GO:0000060	Psi06G009510.1,	up
somatic diversification of immunoglobulins	GO:0016445	Psi06G003980.1,	up
regulation of establishment of planar polarity	GO:0090175	Psi08G008590.6,	up
somatic recombination of immunoglobulin gene segments	GO:0016447	Psi06G003980.1,	up
organelle membrane fusion	GO:0090174	Psi13G005290.1,Psi07G011970.5,Psi19G003700.1,	up
establishment of planar polarity involved in neural tube closure	GO:0090177	Psi08G008590.6,	up
cellular detoxification	GO:1990748	PsiUNG000940.1,Psi08G009730.1,Psi07G011930.1,Psi03G015170.1,Psi19G009940.1,PsiUNG001230.1,Psi01G039370.2,Psi02G006440.1,Psi19G007090.2,Psi04G002070.1,Psi09G005380.5,Psi10G016070.1,Psi18G013930.2,Psi03G020680.2,Psi02G001670.1,Psi12G003240.2,Psi02G009380.1,Psi13G012610.1,Psi01G001120.2,Psi06G012180.3,Psi03G020690.1,Psi04G001310.2,Psi13G006570.1,Psi05G011010.1,Psi01G021140.1,Psi11G002300.3,Psi07G001…	up
planar cell polarity pathway involved in neural tube closure	GO:0090179	Psi08G008590.6,	up
regulation of establishment of planar polarity involved in neural tube closure	GO:0090178	Psi08G008590.6,	up
regulation of cholesterol metabolic process	GO:0090181	Psi10G001130.1,Psi10G021940.3,	up
mitotic sister chromatid segregation	GO:0000070	Psi09G004800.2,Psi01G024490.5,Psi15G004500.3,Psi09G008550.1,Psi12G004210.1,Psi14G014070.1,Psi06G007880.5,Psi06G009510.1,Psi14G003190.15,Psi02G000290.2,Psi14G000740.41,Psi12G004200.2,Psi07G013120.16,Psi17G001050.1,	up
obsolete gene silencing	GO:0016458	Psi10G017010.4,Psi17G011230.2,Psi18G002580.4,Psi10G016630.16,Psi17G004940.2,Psi17G011210.1,Psi17G011240.3,Psi01G020660.4,Psi02G004520.1,	up
cell cycle checkpoint signaling	GO:0000075	Psi15G009040.1,Psi04G004450.1,Psi14G009010.6,Psi09G008550.1,Psi01G025470.1,Psi02G000290.2,Psi01G025480.1,	up
DNA damage checkpoint signaling	GO:0000077	Psi15G009040.1,Psi04G004450.1,Psi14G009010.6,	up
regulation of cyclin-dependent protein serine/threonine kinase activity	GO:0000079	Psi05G013090.1,	up
sulfate transport	GO:0008272	Psi06G014750.7,Psi10G009410.1,Psi10G007490.24,Psi03G004760.22,Psi08G012820.4,Psi02G004830.1,Psi01G017610.6,	up
G1/S transition of mitotic cell cycle	GO:0000082	Psi16G013400.2,Psi15G009040.1,Psi04G017330.2,Psi02G000340.4,Psi14G009010.6,Psi09G009330.1,Psi06G010500.1,Psi01G029030.5,	up
regulation of G protein-coupled receptor signaling pathway	GO:0008277	Psi06G012070.1,	up
G2/M transition of mitotic cell cycle	GO:0000086	Psi16G013400.2,Psi02G000340.4,Psi01G017410.8,Psi03G005000.7,Psi06G010500.1,	up
regulation of shoot system morphogenesis	GO:1900618	Psi12G004700.2,Psi02G009280.5,Psi05G014840.10,Psi10G011040.1,Psi01G041520.1,Psi05G006750.16,Psi11G004680.2,Psi15G005070.1,Psi07G011830.1,Psi08G019970.1,Psi07G009030.1,	up
cell population proliferation	GO:0008283	Psi06G015930.3,Psi07G000800.18,Psi03G012070.1,Psi09G004800.2,Psi01G024490.5,Psi18G008760.1,Psi16G013400.2,Psi04G004630.1,Psi07G004340.1,Psi04G018120.2,Psi19G004740.1,Psi09G014600.7,Psi02G000340.4,Psi08G006900.3,Psi14G009010.6,Psi12G007890.3,Psi01G017410.8,Psi11G005190.1,Psi03G005000.7,Psi18G003240.7,Psi13G006600.2,Psi06G010500.1,Psi10G021940.3,Psi03G012080.2,Psi18G003660.3,Psi06G022860.2,Psi01G03…	up
positive regulation of cell population proliferation	GO:0008284	Psi16G013400.2,Psi04G004630.1,Psi02G000340.4,Psi11G005190.1,Psi06G010500.1,Psi10G021940.3,	up
cell migration	GO:0016477	Psi08G018750.4,Psi01G020640.2,Psi01G009830.1,Psi14G003190.15,	up
negative regulation of cell population proliferation	GO:0008285	Psi06G015930.3,Psi03G012070.1,Psi18G008760.1,Psi07G004340.1,Psi14G009010.6,Psi12G007890.3,Psi03G012080.2,Psi18G003660.3,Psi06G022860.2,Psi02G005220.18,Psi06G010760.6,	up
sulfur amino acid metabolic process	GO:0000096	Psi15G013930.1,Psi17G004940.2,Psi01G035240.1,Psi14G006950.14,Psi04G017900.1,Psi09G014300.5,Psi05G003900.10,	up
sulfur amino acid biosynthetic process	GO:0000097	Psi15G013930.1,Psi01G035240.1,Psi14G006950.14,Psi04G017900.1,Psi09G014300.5,Psi05G003900.10,	up
cytosolic transport	GO:0016482	Psi19G009210.11,Psi07G006150.1,Psi08G011860.22,	up
protein localization to cell periphery	GO:1990778	Psi01G032090.6,	up
protein processing	GO:0016485	Psi08G007280.1,Psi03G010970.12,	up
cellular response to hormone stimulus	GO:0032870	Psi02G009320.7,Psi03G019230.3,Psi14G000170.1,Psi02G008290.1,Psi07G006450.2,Psi06G024850.1,Psi08G021350.1,Psi05G018750.4,Psi15G003330.1,Psi18G003200.7,Psi10G003740.3,Psi08G009730.1,Psi17G012310.3,Psi05G014700.1,Psi10G004790.6,Psi07G001250.1,Psi06G015680.2,Psi03G010890.13,Psi10G016420.3,Psi02G012870.9,Psi16G003820.2,Psi14G003640.1,Psi16G003570.3,Psi02G007240.1,Psi15G008740.1,Psi01G015030.1,Psi16G00…	up
spermidine biosynthetic process	GO:0008295	Psi10G012380.2,Psi18G009370.1,	up
sulfate assimilation	GO:0000103	Psi17G004990.2,	up
regulation of stress-activated MAPK cascade	GO:0032872	Psi08G018750.4,	up
intracellular mRNA localization	GO:0008298	Psi01G002990.1,	up
isoprenoid biosynthetic process	GO:0008299	Psi01G006030.13,Psi05G018750.4,Psi04G006810.13,Psi14G004470.1,Psi02G012870.9,Psi14G016340.6,Psi01G017340.1,Psi08G007410.1,Psi04G014020.1,Psi01G017350.5,Psi12G013110.1,Psi11G008610.1,Psi01G042050.2,Psi08G007430.1,Psi01G017280.1,Psi06G023440.2,Psi01G017330.1,Psi09G014730.1,Psi01G024080.2,Psi03G014440.1,Psi19G000690.1,Psi01G041860.6,Psi09G014400.1,Psi09G014390.1,Psi14G005780.1,Psi18G005770.7,Psi03G0…	up
regulation of DNA endoreduplication	GO:0032875	Psi16G013400.2,Psi06G010500.1,Psi18G003660.3,Psi06G022860.2,Psi15G006960.2,	up
isoprenoid catabolic process	GO:0008300	Psi14G004470.1,Psi02G019070.1,Psi09G005380.5,Psi11G008610.1,Psi16G001550.1,Psi10G013880.3,Psi14G010110.2,Psi06G022480.4,Psi11G008580.1,Psi02G006880.8,Psi11G008590.1,Psi08G009250.5,Psi16G001590.1,	up
negative regulation of DNA endoreduplication	GO:0032876	Psi15G006960.2,	up
regulation of establishment or maintenance of cell polarity	GO:0032878	Psi13G009550.1,	up
regulation of localization	GO:0032879	Psi01G032090.6,Psi07G011160.1,Psi13G006530.2,Psi09G007430.1,Psi08G018750.4,Psi05G020480.1,Psi04G000720.1,Psi09G004450.1,Psi02G017870.1,Psi08G003780.1,Psi04G003910.10,Psi14G014930.40,Psi11G004510.1,Psi01G013310.1,Psi01G020640.2,Psi08G012960.9,Psi15G006040.1,Psi01G009830.1,Psi10G009290.15,Psi03G010200.5,	up
regulation of protein localization	GO:0032880	Psi01G032090.6,Psi09G007430.1,Psi05G020480.1,	up
regulation of polysaccharide metabolic process	GO:0032881	Psi02G008290.1,Psi10G022930.1,Psi05G015660.1,	up
regulation of spindle organization	GO:0090224	Psi07G013120.16,Psi17G001050.1,	up
regulation of polysaccharide biosynthetic process	GO:0032885	Psi02G008290.1,Psi05G015660.1,	up
regulation of microtubule-based process	GO:0032886	Psi03G015310.2,Psi06G025730.1,Psi07G013120.16,Psi17G001050.1,	up
negative regulation of transcription by RNA polymerase II	GO:0000122	Psi05G018830.1,	up
endosome to lysosome transport	GO:0008333	Psi06G012070.1,	up
positive regulation of canonical Wnt signaling pathway	GO:0090263	Psi08G002560.15,	up
protein autoprocessing	GO:0016540	Psi08G007280.1,	up
olefin metabolic process	GO:1900673	Psi02G018760.1,Psi18G006300.4,Psi05G016320.1,Psi02G007620.1,Psi06G014050.3,Psi10G001130.1,Psi03G007200.2,	up
olefin biosynthetic process	GO:1900674	Psi02G018760.1,Psi18G006300.4,Psi05G016320.1,Psi02G007620.1,Psi06G014050.3,Psi03G007200.2,	up
phosphorelay signal transduction system	GO:0000160	Psi03G019230.3,Psi06G024850.1,Psi08G021350.1,Psi17G012310.3,Psi10G004790.6,Psi10G016420.3,Psi14G003640.1,Psi16G003570.3,Psi01G015030.1,Psi18G000860.5,Psi10G009410.1,Psi03G006200.1,Psi03G002800.1,Psi10G000770.2,Psi08G018470.4,Psi04G004270.1,Psi17G004350.1,Psi01G002610.4,Psi17G012560.1,Psi06G003160.2,Psi08G015730.3,Psi06G003190.2,Psi14G003650.1,Psi01G015480.19,Psi01G015040.1,Psi06G024770.1,Psi06G02…	up
tryptophan biosynthetic process	GO:0000162	Psi12G013130.1,	up
germ cell migration	GO:0008354	Psi14G003190.15,	up
asymmetric cell division	GO:0008356	Psi17G007410.5,Psi04G011320.1,	up
MAPK cascade	GO:0000165	Psi08G018750.4,Psi05G002770.2,	up
regulation of cell shape	GO:0008360	Psi01G022420.1,Psi04G000090.1,	up
regulation of cell size	GO:0008361	Psi16G008830.1,	up
secretion by cell	GO:0032940	Psi13G006530.2,Psi13G005290.1,Psi05G020480.1,Psi14G000970.3,Psi18G010390.6,Psi07G011970.5,Psi19G003700.1,Psi01G009830.1,Psi01G005730.2,Psi09G002720.1,	up
mRNA modification	GO:0016556	Psi05G017740.7,	up
regulation of cellular response to growth factor stimulus	GO:0090287	Psi08G002560.15,Psi05G018830.1,	up
negative regulation of cellular response to growth factor stimulus	GO:0090288	Psi05G018830.1,	up
protein ubiquitination	GO:0016567	Psi14G000170.1,Psi14G008200.1,Psi01G006160.1,Psi19G006840.1,Psi09G001710.1,Psi08G001640.1,Psi09G004800.2,Psi01G024490.5,Psi01G040330.6,Psi02G009960.1,Psi03G020740.3,Psi19G001290.1,Psi01G029780.1,Psi11G001760.1,Psi01G008510.4,Psi10G021640.1,Psi19G001300.1,Psi08G019490.3,Psi07G010840.1,Psi02G010610.2,Psi16G006400.1,Psi17G011170.2,Psi19G008770.4,Psi09G009360.2,Psi04G003910.10,Psi11G004510.1,Psi13G00…	up
basic amino acid transmembrane transport	GO:1990822	Psi05G016180.1,Psi02G007710.8,	up
obsolete covalent chromatin modification	GO:0016569	Psi18G005270.4,Psi13G000380.1,Psi02G000340.4,PsiUNG001140.1,Psi06G003980.1,Psi03G020850.1,Psi17G004940.2,Psi06G022090.3,Psi14G000560.1,Psi05G007360.1,Psi02G011670.1,	up
histone modification	GO:0016570	Psi18G005270.4,Psi13G000380.1,Psi02G000340.4,PsiUNG001140.1,Psi06G003980.1,Psi03G020850.1,Psi06G022090.3,Psi14G000560.1,Psi05G007360.1,Psi02G011670.1,	up
regulation of cytokinetic process	GO:0032954	Psi11G011970.1,	up
obsolete activation of MAPKK activity	GO:0000186	Psi05G002770.2,	up
histone methylation	GO:0016571	PsiUNG001140.1,Psi06G003980.1,Psi14G000560.1,	up
regulation of division septum assembly	GO:0032955	Psi11G011970.1,	up
RNA splicing	GO:0008380	Psi12G008400.1,Psi14G009010.6,Psi15G002170.1,Psi18G004780.2,	up
obsolete histone phosphorylation	GO:0016572	Psi18G005270.4,Psi13G000380.1,Psi02G000340.4,Psi06G022090.3,	up
regulation of actin cytoskeleton organization	GO:0032956	Psi11G011970.1,Psi01G022420.1,Psi10G003240.1,Psi12G005480.1,Psi19G005950.1,Psi19G005960.6,Psi04G000090.1,	up
histone acetylation	GO:0016573	Psi06G003980.1,	up
regulation of siderophore biosynthetic process	GO:1900704	Psi16G003570.3,Psi06G003160.2,Psi06G003190.2,	up
inositol phosphate biosynthetic process	GO:0032958	Psi04G019760.1,	up
histone ubiquitination	GO:0016574	Psi03G020850.1,	up
positive regulation of siderophore biosynthetic process	GO:1900706	Psi16G003570.3,Psi06G003160.2,Psi06G003190.2,	up
histone deacetylation	GO:0016575	Psi02G011670.1,	up
nucleic acid phosphodiester bond hydrolysis	GO:0090305	Psi07G008860.1,Psi18G002820.1,Psi10G003620.4,Psi01G002990.1,Psi02G013810.1,Psi10G017130.1,Psi14G010520.1,Psi06G016860.3,Psi04G017340.1,Psi13G014290.1,Psi04G017330.2,Psi08G013200.1,Psi13G012480.1,Psi10G016630.16,Psi15G007340.2,Psi10G016750.10,Psi14G004450.16,Psi17G006060.1,Psi12G006910.1,Psi03G003410.1,	up
nucleic acid metabolic process	GO:0090304	Psi01G009230.1,Psi03G019230.3,Psi14G000170.1,Psi02G008290.1,Psi07G006450.2,Psi06G024850.1,Psi07G008860.1,Psi03G013490.2,Psi18G002820.1,Psi12G004700.2,Psi10G003620.4,Psi13G006580.2,Psi04G012070.2,Psi14G010240.1,Psi09G013510.1,Psi15G003330.1,Psi06G015930.3,Psi03G010950.2,Psi18G003200.7,Psi10G003740.3,Psi17G010990.6,Psi01G006160.1,Psi01G022640.2,Psi09G008390.3,Psi08G015980.3,Psi06G012130.1,Psi05G014…	up
histone demethylation	GO:0016577	Psi05G007360.1,	up
mitotic spindle assembly	GO:0090307	Psi15G004500.3,Psi12G004210.1,Psi06G009510.1,Psi12G004200.2,Psi07G013120.16,Psi17G001050.1,	up
meiotic spindle assembly	GO:0090306	Psi04G002800.8,Psi11G002610.1,	up
positive regulation of DNA methylation-dependent heterochromatin formation	GO:0090309	Psi01G006160.1,Psi03G015830.7,	up
regulation of DNA methylation-dependent heterochromatin formation	GO:0090308	Psi01G006160.1,Psi03G015830.7,	up
regulation of protein targeting to membrane	GO:0090313	Psi01G032090.6,	up
regulation of actin filament-based process	GO:0032970	Psi11G011970.1,Psi01G022420.1,Psi10G003240.1,Psi12G005480.1,Psi19G005950.1,Psi19G005960.6,Psi04G000090.1,	up
positive regulation of protein targeting to membrane	GO:0090314	Psi01G032090.6,	up
positive regulation of intracellular protein transport	GO:0090316	Psi01G032090.6,	up
amino acid export across plasma membrane	GO:0032973	Psi02G008240.3,	up
protein polyubiquitination	GO:0000209	Psi14G000170.1,Psi19G006840.1,Psi09G004800.2,Psi01G024490.5,Psi19G008770.4,Psi08G000360.1,Psi19G006790.1,	up
meiotic spindle organization	GO:0000212	Psi06G016860.3,Psi04G002800.8,Psi11G002610.1,Psi08G012760.1,Psi17G012390.4,	up
regulation of p38MAPK cascade	GO:1900744	Psi08G018750.4,	up
protein arginylation	GO:0016598	Psi10G020520.1,	up
gonad development	GO:0008406	Psi14G003190.15,	up
protein-containing complex disassembly	GO:0032984	Psi03G015310.2,Psi12G005480.1,Psi06G025730.1,	up
regulation of DNA-templated DNA replication	GO:0090329	Psi16G013400.2,Psi15G009040.1,Psi06G010500.1,Psi18G003660.3,Psi06G022860.2,Psi02G005220.18,Psi15G006960.2,	up
regulation of stomatal closure	GO:0090333	Psi18G000860.5,Psi16G002280.40,Psi07G006040.2,Psi02G001500.1,Psi06G025640.3,Psi06G014560.1,	up
cellular component morphogenesis	GO:0032989	PsiUNG000940.1,Psi16G005830.1,Psi14G001840.1,Psi01G032090.6,Psi03G006500.1,Psi03G010920.1,Psi02G011760.1,Psi16G008220.1,Psi06G023800.1,PsiUNG001230.1,Psi14G016340.6,Psi01G005230.1,Psi12G009980.1,Psi11G004450.2,Psi14G001160.1,Psi16G013400.2,Psi10G005590.1,Psi11G011360.1,Psi02G002140.1,Psi10G000120.1,Psi10G003160.1,Psi04G008320.1,Psi03G006560.2,Psi02G002170.1,Psi13G005540.1,Psi12G002780.12,Psi12G01…	up
stomatal closure	GO:0090332	Psi07G013760.8,Psi18G000860.5,Psi16G002280.40,Psi13G005380.1,Psi03G015310.2,Psi07G006040.2,Psi02G001500.1,Psi06G025640.3,Psi06G014560.1,Psi08G011860.22,	up
cell part morphogenesis	GO:0032990	Psi01G032090.6,Psi06G023800.1,	up
vacuolar localization	GO:1990849	Psi19G001620.1,	up
microtubule cytoskeleton organization	GO:0000226	Psi09G002050.1,Psi18G005270.4,Psi06G016860.3,Psi02G006560.6,Psi04G011140.1,Psi04G002800.8,Psi17G007280.4,Psi15G004500.3,Psi08G018750.4,Psi05G002770.2,Psi10G008300.1,Psi07G002050.1,Psi09G011450.1,Psi03G015310.2,Psi12G004210.1,Psi05G017360.13,Psi11G002610.1,Psi12G009370.25,Psi06G025730.1,Psi06G009510.1,Psi08G014050.5,Psi06G022090.3,Psi02G023130.7,Psi14G003190.15,Psi06G000040.1,Psi14G000740.41,Psi10…	up
seedling development	GO:0090351	Psi02G003220.1,Psi16G000720.2,Psi04G004990.1,Psi06G015680.2,Psi14G000750.1,Psi06G010140.3,Psi10G009410.1,Psi15G013740.4,Psi17G011230.2,Psi08G002520.1,Psi15G002170.1,Psi14G014930.40,Psi05G002190.1,Psi14G015960.1,Psi03G006910.2,Psi17G011210.1,Psi11G005430.1,Psi01G003730.4,Psi02G011370.1,Psi05G011010.1,Psi17G011240.3,Psi18G008280.1,Psi08G012820.4,Psi10G019840.1,Psi07G001960.5,Psi02G022320.2,Psi07G01…	up
defense response to other organism	GO:0098542	Psi02G008290.1,Psi03G018330.1,Psi01G016870.1,PsiUNG000940.1,Psi15G003330.1,Psi08G009730.1,Psi17G012310.3,Psi11G009930.1,Psi12G009650.1,Psi10G016420.3,Psi01G012910.1,Psi05G007260.7,Psi17G006660.1,Psi16G003820.2,PsiUNG001230.1,Psi02G007240.1,Psi01G015030.1,Psi07G013760.8,Psi12G009980.1,Psi17G000470.1,Psi13G004450.1,Psi01G037990.1,Psi03G009460.4,Psi03G018300.1,Psi02G025460.4,Psi13G005750.5,Psi13G002…	up
positive regulation of auxin metabolic process	GO:0090355	Psi04G004120.3,	up
regulation of auxin metabolic process	GO:0090354	Psi04G004120.3,Psi02G024990.1,	up
tetrapyrrole metabolic process	GO:0033013	Psi06G024850.1,Psi06G004320.1,Psi14G014930.40,Psi09G014730.1,Psi16G005380.1,Psi19G003690.1,Psi13G005390.1,Psi06G004210.2,	up
spliceosomal complex assembly	GO:0000245	Psi12G008400.1,	up
tetrapyrrole biosynthetic process	GO:0033014	Psi06G024850.1,Psi06G004320.1,Psi09G014730.1,Psi16G005380.1,Psi06G004210.2,	up
tetrapyrrole catabolic process	GO:0033015	Psi14G014930.40,Psi13G005390.1,	up
regulation of membrane depolarization during cardiac muscle cell action potential	GO:1900825	Psi01G032090.6,	up
positive regulation of membrane depolarization during cardiac muscle cell action potential	GO:1900827	Psi01G032090.6,	up
xylan acetylation	GO:1990937	Psi08G006470.13,Psi10G016900.8,	up
mitochondrial fission	GO:0000266	Psi13G009550.1,	up
macromolecule localization	GO:0033036	Psi05G016890.14,Psi02G018000.1,Psi09G014770.4,Psi01G002990.1,Psi01G032090.6,Psi04G004990.1,Psi01G026300.1,Psi15G006610.2,Psi14G009180.1,Psi11G011970.1,Psi01G022400.1,Psi06G015770.2,Psi09G002400.3,Psi09G007430.1,Psi01G022420.1,Psi18G008500.1,Psi01G004490.1,Psi05G020480.1,Psi05G006280.23,Psi08G002520.1,Psi07G006150.1,Psi07G002050.1,Psi09G002550.4,Psi01G009070.2,Psi09G011450.1,Psi19G002830.1,Psi07G0…	up
polysaccharide localization	GO:0033037	Psi09G002400.3,Psi07G009190.2,Psi05G006630.1,	up
polysaccharide biosynthetic process	GO:0000271	Psi02G008290.1,Psi05G005130.2,Psi16G008100.7,Psi01G006200.7,Psi02G006560.6,Psi05G020760.2,Psi03G013950.1,Psi16G011650.2,Psi10G024020.1,Psi12G011140.1,Psi16G011630.2,Psi16G011090.12,Psi10G017320.3,Psi08G002560.15,Psi05G017360.13,Psi08G005630.1,Psi14G002210.3,Psi02G003070.1,Psi05G012990.1,Psi01G008180.1,Psi15G011940.1,Psi05G015660.1,Psi07G004790.1,Psi01G035660.11,Psi19G005100.3,Psi01G031400.2,Psi02…	up
polysaccharide catabolic process	GO:0000272	Psi02G003220.1,Psi06G010140.3,Psi09G014460.1,Psi10G011560.7,Psi05G011010.1,Psi09G005890.1,Psi07G001960.5,Psi06G002460.26,	up
regulation of organelle organization	GO:0033043	Psi01G006160.1,Psi09G004800.2,Psi01G024490.5,Psi11G011970.1,Psi03G020740.3,Psi13G014290.1,Psi01G022420.1,Psi15G009040.1,Psi04G004450.1,Psi09G008550.1,Psi03G015310.2,Psi06G003980.1,Psi03G015830.7,Psi10G003240.1,Psi12G005480.1,Psi19G005950.1,Psi06G025730.1,Psi14G003190.15,Psi02G000290.2,Psi19G005960.6,Psi14G000740.41,Psi04G016560.1,Psi07G013120.16,Psi04G000090.1,Psi17G001050.1,	up
regulation of chromosome organization	GO:0033044	Psi01G006160.1,Psi09G004800.2,Psi01G024490.5,Psi13G014290.1,Psi15G009040.1,Psi09G008550.1,Psi06G003980.1,Psi03G015830.7,Psi14G003190.15,Psi02G000290.2,Psi14G000740.41,Psi04G016560.1,	up
regulation of sister chromatid segregation	GO:0033045	Psi09G004800.2,Psi01G024490.5,Psi09G008550.1,Psi14G003190.15,Psi02G000290.2,Psi14G000740.41,	up
mitotic cell cycle	GO:0000278	Psi01G032090.6,Psi18G005270.4,Psi14G010920.1,Psi02G006560.6,Psi09G004800.2,Psi01G024490.5,Psi04G017340.1,Psi11G011970.1,Psi03G013950.1,Psi16G013400.2,Psi04G018120.2,Psi09G014600.7,Psi15G004500.3,Psi08G018750.4,Psi01G022420.1,Psi15G009040.1,Psi04G017330.2,Psi13G000380.1,Psi05G002770.2,Psi02G000340.4,Psi02G019890.1,Psi10G008300.1,Psi14G009010.6,Psi09G009330.1,Psi02G004350.5,Psi01G017410.8,Psi09G008…	up
negative regulation of sister chromatid segregation	GO:0033046	Psi09G008550.1,Psi02G000290.2,	up
regulation of mitotic sister chromatid segregation	GO:0033047	Psi09G004800.2,Psi01G024490.5,Psi09G008550.1,Psi14G003190.15,Psi02G000290.2,Psi14G000740.41,	up
nuclear division	GO:0000280	Psi10G003620.4,Psi06G016860.3,Psi09G004800.2,Psi01G024490.5,Psi09G000710.2,Psi11G011970.1,Psi04G002800.8,Psi15G004500.3,Psi04G004450.1,Psi02G004350.5,Psi09G008550.1,Psi12G004210.1,Psi05G016170.10,Psi01G025470.1,Psi01G042850.6,Psi11G002610.1,Psi14G014070.1,Psi06G007880.5,Psi06G009510.1,Psi02G023130.7,Psi14G003190.15,Psi02G000290.2,Psi10G007350.10,Psi01G025480.1,Psi14G000740.41,Psi12G004200.2,Psi07…	up
negative regulation of mitotic sister chromatid segregation	GO:0033048	Psi09G008550.1,Psi02G000290.2,	up
mitotic cytokinesis	GO:0000281	Psi01G032090.6,Psi14G010920.1,Psi02G006560.6,Psi11G011970.1,Psi03G013950.1,Psi15G004500.3,Psi08G018750.4,Psi01G022420.1,Psi02G019890.1,Psi12G004210.1,Psi09G010270.1,Psi05G017360.13,Psi01G008180.1,Psi10G014160.58,Psi12G004200.2,Psi01G035660.11,Psi09G002630.6,Psi02G025360.12,	up
cellular response to virus	GO:0098586	Psi18G002580.4,Psi10G016630.16,Psi01G020660.4,	up
nuclear-transcribed mRNA catabolic process, deadenylation-dependent decay	GO:0000288	Psi01G002990.1,Psi02G006210.7,	up
nuclear-transcribed mRNA poly(A) tail shortening	GO:0000289	Psi02G006210.7,	up
nuclear-transcribed mRNA catabolic process, exonucleolytic	GO:0000291	Psi01G002990.1,	up
organophosphate biosynthetic process	GO:0090407	Psi19G009210.11,Psi05G015190.1,Psi12G007610.1,Psi07G001010.3,Psi10G010370.1,Psi10G021460.1,Psi08G010140.15,Psi06G015490.1,Psi01G005230.1,Psi04G014020.1,Psi01G002700.1,Psi03G015400.7,Psi06G014330.1,Psi09G011450.1,Psi09G014730.1,Psi04G019760.1,Psi01G000190.2,Psi05G015180.1,Psi14G007680.1,Psi10G021940.3,Psi10G008840.1,Psi06G022100.3,Psi15G003920.1,Psi08G000510.1,Psi08G007420.1,Psi08G011860.22,Psi10G…	up
response to reactive oxygen species	GO:0000302	Psi01G000670.1,Psi08G009730.1,Psi08G007280.1,Psi17G007960.1,Psi10G016420.3,Psi16G003570.3,Psi13G005560.1,Psi03G021360.1,Psi15G008740.1,Psi09G005960.12,Psi01G037990.1,Psi18G000860.5,Psi17G009550.1,Psi11G006840.3,Psi10G024020.1,Psi01G022420.1,Psi01G041610.2,Psi17G004990.2,Psi01G004490.1,Psi13G007230.1,Psi06G003160.2,Psi11G006100.2,Psi02G013100.2,Psi06G003190.2,Psi14G015960.1,Psi01G015040.1,Psi06G02…	up
cell-cell adhesion	GO:0098609	Psi01G032090.6,Psi01G000100.3,	up
embryonic meristem initiation	GO:0090421	Psi07G006450.2,Psi05G020270.1,Psi18G002110.15,Psi12G004390.4,Psi15G004730.3,	up
aggregation of unicellular organisms	GO:0098630	Psi01G022420.1,	up
cotyledon boundary formation	GO:0090451	Psi04G004630.1,Psi11G005190.1,	up
mitochondrial respiratory chain complex assembly	GO:0033108	Psi15G006610.2,Psi01G022270.1,Psi08G016870.1,Psi10G005240.2,	up
monoatomic cation transmembrane transport	GO:0098655	Psi12G003310.1,Psi03G012230.1,Psi13G012930.3,Psi16G000720.2,Psi01G032090.6,Psi05G009060.8,Psi10G008120.1,Psi01G031890.6,Psi01G006370.2,Psi02G011030.13,Psi09G005960.12,Psi03G008450.8,Psi16G002280.40,Psi18G013050.5,Psi18G009780.1,Psi13G002720.1,Psi14G012180.6,Psi01G004100.5,Psi19G003060.1,Psi17G012410.11,Psi16G000890.1,Psi06G000640.1,Psi01G007520.1,Psi02G017870.1,Psi16G000830.1,Psi02G009380.1,Psi05…	up
epidermis development	GO:0008544	Psi09G002050.1,Psi01G009650.10,	up
import into cell	GO:0098657	Psi16G008830.1,Psi01G006370.2,Psi02G011030.13,Psi01G002700.1,Psi13G009550.1,Psi02G012830.8,Psi02G008500.3,Psi08G004850.9,Psi01G006380.5,Psi06G014560.1,Psi04G003300.3,Psi10G019140.1,	up
monoatomic anion transmembrane transport	GO:0098656	Psi03G013500.3,Psi16G010300.5,Psi06G014750.7,Psi04G005770.8,Psi01G026300.1,Psi03G010790.3,Psi10G006190.1,Psi01G014670.5,Psi01G024900.1,Psi01G031890.6,Psi05G016180.1,Psi15G008490.2,Psi02G011030.13,Psi09G005960.12,Psi17G009550.1,Psi03G008450.8,Psi03G007890.12,Psi09G000980.1,Psi03G014220.4,Psi05G006280.23,Psi18G002920.1,Psi09G000990.1,Psi04G000720.1,Psi10G006500.2,Psi02G007710.8,Psi01G004280.2,Psi05…	up
inorganic cation import across plasma membrane	GO:0098659	Psi01G006370.2,Psi01G006380.5,Psi06G014560.1,	up
cis assembly of pre-catalytic spliceosome	GO:0000354	Psi12G008400.1,	up
inorganic anion transmembrane transport	GO:0098661	Psi06G014750.7,Psi03G010790.3,Psi10G006190.1,Psi01G031890.6,Psi15G008490.2,Psi03G008450.8,Psi09G000980.1,Psi18G002920.1,Psi09G000990.1,Psi10G006500.2,Psi01G004280.2,Psi04G003910.10,Psi11G004510.1,Psi10G007490.24,Psi01G014050.3,Psi18G002930.3,Psi14G016380.1,Psi06G024320.4,Psi03G004760.22,Psi08G016190.1,Psi08G016200.1,Psi03G010780.2,Psi12G007590.1,Psi02G004830.1,Psi01G017610.6,	up
inorganic ion transmembrane transport	GO:0098660	Psi12G003310.1,Psi03G012230.1,Psi15G005860.3,Psi13G012930.3,Psi16G000720.2,Psi06G014750.7,Psi01G032090.6,Psi05G009060.8,Psi10G008120.1,Psi03G010790.3,Psi10G006190.1,Psi01G031890.6,Psi09G007530.2,Psi15G008490.2,Psi18G004800.4,Psi01G006370.2,Psi03G008450.8,Psi05G016150.1,Psi16G002280.40,Psi18G013050.5,Psi18G009780.1,Psi09G000980.1,Psi13G002720.1,Psi14G012180.6,Psi01G004100.5,Psi19G003060.1,Psi17G01…	up
inorganic cation transmembrane transport	GO:0098662	Psi12G003310.1,Psi03G012230.1,Psi13G012930.3,Psi16G000720.2,Psi01G032090.6,Psi05G009060.8,Psi10G008120.1,Psi01G031890.6,Psi09G007530.2,Psi01G006370.2,Psi03G008450.8,Psi16G002280.40,Psi18G013050.5,Psi18G009780.1,Psi13G002720.1,Psi14G012180.6,Psi01G004100.5,Psi19G003060.1,Psi17G012410.11,Psi16G000890.1,Psi06G000640.1,Psi01G007520.1,Psi02G017870.1,Psi16G000830.1,Psi02G009380.1,Psi05G003250.1,Psi10G0…	up
pyrimidine nucleotide-sugar transmembrane transport	GO:0090481	Psi18G011840.1,	up
purine nucleotide-sugar transmembrane transport	GO:0090480	Psi06G023910.2,	up
RNA splicing, via transesterification reactions	GO:0000375	Psi12G008400.1,Psi15G002170.1,	up
RNA splicing, via transesterification reactions with bulged adenosine as nucleophile	GO:0000377	Psi12G008400.1,Psi15G002170.1,	up
alternative mRNA splicing, via spliceosome	GO:0000380	Psi15G002170.1,	up
regulation of alternative mRNA splicing, via spliceosome	GO:0000381	Psi15G002170.1,	up
RNA phosphodiester bond hydrolysis	GO:0090501	Psi01G002990.1,Psi10G016630.16,Psi15G007340.2,Psi10G016750.10,Psi17G006060.1,	up
regulation of intracellular protein transport	GO:0033157	Psi01G032090.6,	up
RNA phosphodiester bond hydrolysis, exonucleolytic	GO:0090503	Psi01G002990.1,	up
RNA phosphodiester bond hydrolysis, endonucleolytic	GO:0090502	Psi10G016630.16,Psi15G007340.2,Psi10G016750.10,	up
RNA splicing, via endonucleolytic cleavage and ligation	GO:0000394	Psi18G004780.2,	up
axillary shoot meristem initiation	GO:0090506	Psi01G043610.1,Psi12G000700.1,Psi05G010580.1,	up
regulation of smoothened signaling pathway	GO:0008589	Psi08G002560.15,Psi19G005950.1,Psi19G005960.6,Psi06G012070.1,	up
mRNA splicing, via spliceosome	GO:0000398	Psi12G008400.1,Psi15G002170.1,	up
adenine import across plasma membrane	GO:0098702	Psi02G012830.8,	up
histone H3-K9 demethylation	GO:0033169	Psi05G007360.1,	up
guanine import across plasma membrane	GO:0098710	Psi02G012830.8,	up
L-glutamate import across plasma membrane	GO:0098712	Psi02G011030.13,Psi08G004850.9,Psi10G019140.1,	up
protein peptidyl-prolyl isomerization	GO:0000413	Psi09G010190.1,	up
obsolete regulation of histone H3-K36 methylation	GO:0000414	Psi06G003980.1,	up
obsolete positive regulation of histone H3-K36 methylation	GO:0000416	Psi06G003980.1,	up
uracil import across plasma membrane	GO:0098721	Psi02G012830.8,	up
cell septum assembly	GO:0090529	Psi11G011970.1,	up
attachment of spindle microtubules to kinetochore	GO:0008608	Psi09G008550.1,Psi14G000740.41,	up
lipid biosynthetic process	GO:0008610	Psi01G006030.13,Psi01G011030.1,Psi05G018750.4,Psi01G023540.10,Psi01G019420.1,Psi12G008140.1,Psi08G009730.1,Psi19G009210.11,Psi04G006810.13,Psi14G004470.1,Psi02G012870.9,Psi05G020460.1,Psi14G016340.6,Psi02G017650.2,Psi13G007300.5,Psi01G005230.1,Psi02G021440.10,Psi05G008350.3,Psi01G037990.1,Psi01G017340.1,Psi04G011140.1,Psi08G007410.1,Psi04G014020.1,Psi12G008120.1,Psi01G002700.1,Psi01G017350.5,Psi1…	up
maintenance of cell number	GO:0098727	Psi06G024850.1,Psi07G000800.18,Psi07G001250.1,Psi02G003640.1,Psi16G006060.3,Psi04G019740.10,Psi05G010580.1,Psi18G002580.4,Psi10G003870.1,Psi08G005720.6,Psi03G019880.4,Psi01G001710.3,Psi10G017790.1,Psi08G006210.1,	up
macromolecule deacylation	GO:0098732	Psi06G023800.1,Psi02G011670.1,	up
macromolecule depalmitoylation	GO:0098734	Psi06G023800.1,	up
import across plasma membrane	GO:0098739	Psi16G008830.1,Psi01G006370.2,Psi02G011030.13,Psi02G012830.8,Psi02G008500.3,Psi08G004850.9,Psi01G006380.5,Psi06G014560.1,Psi10G019140.1,	up
meiotic cytokinesis	GO:0033206	Psi02G023130.7,Psi07G012940.5,Psi17G001560.10,	up
cell aggregation	GO:0098743	Psi01G022420.1,	up
plant epidermis development	GO:0090558	Psi14G001840.1,Psi02G011760.1,Psi08G018130.1,Psi03G010250.6,Psi14G001160.1,Psi16G013400.2,Psi10G000120.1,Psi10G003160.1,Psi04G008320.1,Psi18G004520.2,Psi13G005540.1,Psi12G002780.12,Psi03G011140.1,Psi08G006900.3,Psi09G009360.2,Psi06G017220.5,Psi12G004480.3,Psi14G010770.1,Psi01G010660.1,Psi06G014330.1,Psi08G011260.1,Psi09G009330.1,Psi13G009550.1,Psi01G017410.8,Psi17G011660.4,Psi10G011230.1,Psi06G00…	up
detoxification	GO:0098754	Psi03G012230.1,PsiUNG000940.1,Psi14G011510.1,Psi08G009730.1,Psi07G011930.1,Psi03G015170.1,Psi19G009940.1,PsiUNG001230.1,Psi01G039370.2,Psi02G006440.1,Psi01G040450.1,Psi19G007090.2,Psi04G002070.1,Psi11G009540.1,Psi09G005380.5,Psi10G016070.1,Psi18G013930.2,Psi03G020680.2,Psi02G001670.1,Psi06G002140.1,Psi12G003240.2,Psi01G040430.1,Psi02G009380.1,Psi13G012610.1,Psi01G001120.2,Psi06G012180.3,Psi03G020…	up
carbohydrate transport	GO:0008643	Psi13G012930.3,Psi15G007420.2,Psi05G009060.8,Psi10G008120.1,Psi15G010050.1,Psi11G008750.4,Psi13G002720.1,Psi14G012180.6,Psi15G010070.1,Psi01G004280.2,Psi05G003250.1,Psi01G039670.2,Psi07G009190.2,Psi05G006630.1,Psi15G000580.5,Psi13G011160.2,Psi15G002190.1,Psi11G011930.3,Psi13G001450.2,Psi15G010060.1,Psi08G008630.13,Psi06G017510.1,Psi08G008950.10,	up
negative regulation of potassium ion transmembrane transporter activity	GO:1901017	Psi01G032090.6,	up
hexose transmembrane transport	GO:0008645	Psi13G012930.3,Psi05G009060.8,Psi10G008120.1,Psi13G002720.1,Psi14G012180.6,Psi05G003250.1,Psi06G017510.1,	up
regulation of potassium ion transmembrane transporter activity	GO:1901016	Psi01G032090.6,	up
reproductive shoot system development	GO:0090567	Psi14G000170.1,Psi01G001700.1,Psi01G019420.1,Psi10G009350.1,Psi10G003740.3,Psi06G004320.1,Psi06G012130.1,Psi18G000410.1,Psi01G013840.1,Psi07G011160.1,Psi01G027190.1,Psi16G003820.2,Psi16G008830.1,Psi15G009980.1,Psi16G009570.1,Psi02G003640.1,Psi03G016510.1,Psi19G004740.1,Psi10G015800.4,Psi09G002400.3,Psi16G006060.3,Psi13G011400.1,Psi03G019890.2,Psi04G019740.10,Psi09G005380.5,Psi10G015290.4,Psi06G00…	up
exonucleolytic trimming involved in rRNA processing	GO:0000459	Psi01G002990.1,	up
amino acid biosynthetic process	GO:0008652	Psi12G013130.1,Psi01G026820.3,Psi13G004630.1,Psi18G006300.4,Psi08G005650.3,Psi06G014050.3,Psi15G001700.6,Psi15G013930.1,Psi01G035240.1,Psi14G006950.14,Psi03G007200.2,Psi04G017900.1,Psi08G019850.1,Psi09G014300.5,Psi05G003900.10,	up
maturation of 5.8S rRNA	GO:0000460	Psi01G002990.1,	up
phospholipid biosynthetic process	GO:0008654	Psi19G009210.11,Psi04G014020.1,Psi01G002700.1,Psi03G015400.7,Psi09G011450.1,Psi09G014730.1,Psi14G007680.1,Psi10G021940.3,Psi15G003920.1,Psi08G011860.22,Psi14G007670.2,	up
maturation of SSU-rRNA from tricistronic rRNA transcript (SSU-rRNA, 5.8S rRNA, LSU-rRNA)	GO:0000462	Psi01G034950.1,	up
pyrimidine-containing compound salvage	GO:0008655	Psi08G010140.15,	up
carbohydrate export	GO:0033231	Psi15G000580.5,Psi08G008950.10,	up
inorganic ion homeostasis	GO:0098771	Psi15G005860.3,Psi14G010000.6,Psi16G000720.2,Psi01G032090.6,Psi03G006500.1,Psi06G011680.1,Psi16G003570.3,Psi09G007530.2,Psi08G008150.7,Psi12G001600.1,Psi14G016310.1,Psi18G004800.4,Psi15G007720.7,Psi09G005960.12,Psi10G015120.16,Psi03G008450.8,Psi15G013700.5,Psi18G009780.1,Psi01G004100.5,Psi17G012410.11,Psi18G002920.1,Psi06G003160.2,Psi02G017870.1,Psi17G007800.3,Psi04G003910.10,Psi17G007830.1,Psi06…	up
maturation of 5.8S rRNA from tricistronic rRNA transcript (SSU-rRNA, 5.8S rRNA, LSU-rRNA)	GO:0000466	Psi01G002990.1,	up
exonucleolytic trimming to generate mature 3'-end of 5.8S rRNA from tricistronic rRNA transcript (SSU-rRNA, 5.8S rRNA, LSU-rRNA)	GO:0000467	Psi01G002990.1,	up
cleavage involved in rRNA processing	GO:0000469	Psi01G002990.1,	up
regulation of response to salt stress	GO:1901000	Psi11G006840.3,	up
positive regulation of response to salt stress	GO:1901002	Psi11G006840.3,	up
mRNA cleavage involved in mRNA processing	GO:0098787	Psi17G006060.1,	up
pre-mRNA cleavage required for polyadenylation	GO:0098789	Psi17G006060.1,	up
nuclear DNA replication	GO:0033260	Psi15G009040.1,Psi13G007600.17,	up
regulation of nuclear cell cycle DNA replication	GO:0033262	Psi15G009040.1,	up
cyanidin 3-O-glucoside metabolic process	GO:1901038	Psi13G011510.1,	up
response to vitamin	GO:0033273	Psi19G005950.1,Psi19G005960.6,	up
actin-myosin filament sliding	GO:0033275	Psi01G022420.1,Psi19G001620.1,	up
nuclear chromosome segregation	GO:0098813	Psi06G016860.3,Psi09G004800.2,Psi01G024490.5,Psi09G000710.2,Psi04G002800.8,Psi15G004500.3,Psi09G008550.1,Psi12G004210.1,Psi01G025470.1,Psi11G002610.1,Psi14G014070.1,Psi06G007880.5,Psi06G009510.1,Psi14G003190.15,Psi02G000290.2,Psi10G007350.10,Psi01G025480.1,Psi14G000740.41,Psi12G004200.2,Psi07G013120.16,Psi01G015250.2,Psi17G001050.1,Psi08G012760.1,Psi17G012390.4,	up
plant epidermal cell differentiation	GO:0090627	Psi02G011760.1,Psi03G010250.6,Psi14G001160.1,Psi16G013400.2,Psi10G000120.1,Psi10G003160.1,Psi04G008320.1,Psi18G004520.2,Psi09G009360.2,Psi06G017220.5,Psi01G010660.1,Psi06G014330.1,Psi09G009330.1,Psi13G009550.1,Psi01G017410.8,Psi17G011660.4,Psi06G000950.1,Psi03G005000.7,Psi15G006040.1,Psi05G006870.2,Psi08G017860.7,Psi14G006950.14,Psi09G008530.1,Psi06G010500.1,Psi08G018510.1,Psi06G014560.1,Psi13G00…	up
plant epidermis morphogenesis	GO:0090626	Psi14G001840.1,Psi16G013400.2,Psi13G005540.1,Psi12G002780.12,Psi12G004480.3,Psi08G011260.1,Psi10G011230.1,Psi10G017820.1,Psi01G009650.10,Psi06G010500.1,Psi08G006170.2,	up
glucosamine-containing compound catabolic process	GO:1901072	Psi18G010390.6,	up
guanosine-containing compound metabolic process	GO:1901068	Psi08G007420.1,	up
glucosamine-containing compound metabolic process	GO:1901071	Psi18G010390.6,Psi08G002560.15,	up
contractile vacuole organization	GO:0033298	Psi01G022420.1,	up
guanosine-containing compound biosynthetic process	GO:1901070	Psi08G007420.1,	up
quercetin O-glucoside metabolic process	GO:0033302	Psi13G011510.1,	up
quercetin O-glucoside biosynthetic process	GO:0033303	Psi13G011510.1,	up
phytol metabolic process	GO:0033306	Psi17G005210.5,	up
t-circle formation	GO:0090656	Psi13G014290.1,	up
kaempferol O-glucoside metabolic process	GO:0033329	Psi13G011510.1,	up
kaempferol O-glucoside biosynthetic process	GO:0033330	Psi13G011510.1,	up
ent-kaurene metabolic process	GO:0033331	Psi02G012870.9,	up
cellular oxidant detoxification	GO:0098869	PsiUNG000940.1,Psi08G009730.1,Psi07G011930.1,Psi03G015170.1,Psi19G009940.1,PsiUNG001230.1,Psi01G039370.2,Psi02G006440.1,Psi19G007090.2,Psi04G002070.1,Psi09G005380.5,Psi10G016070.1,Psi18G013930.2,Psi03G020680.2,Psi02G001670.1,Psi12G003240.2,Psi02G009380.1,Psi13G012610.1,Psi01G001120.2,Psi06G012180.3,Psi03G020690.1,Psi04G001310.2,Psi13G006570.1,Psi05G011010.1,Psi01G021140.1,Psi11G002300.3,Psi07G001…	up
vesicle-mediated transport to the plasma membrane	GO:0098876	Psi01G012780.1,Psi01G032090.6,Psi03G009520.12,	up
formation of plant organ boundary	GO:0090691	Psi04G004630.1,Psi02G000550.1,Psi02G003640.1,Psi12G004390.4,Psi11G005190.1,Psi15G004730.3,	up
embryonic axis specification	GO:0000578	Psi05G021380.5,	up
plant organ senescence	GO:0090693	Psi11G004970.1,Psi18G010960.2,Psi06G012130.1,Psi04G004420.1,Psi03G008450.8,Psi13G007230.1,Psi01G041390.1,Psi01G014050.3,Psi18G007360.1,Psi14G010960.1,Psi12G002690.2,Psi11G013270.4,Psi14G016380.1,Psi18G010970.3,Psi13G005390.1,Psi06G020870.17,Psi15G002930.1,Psi06G012610.1,Psi04G013610.5,Psi08G015320.1,	up
post-embryonic plant organ morphogenesis	GO:0090697	Psi10G003740.3,Psi07G001250.1,Psi06G015680.2,Psi02G003950.1,Psi15G009980.1,Psi02G014730.1,Psi14G005490.1,Psi10G015290.4,Psi01G017410.8,Psi18G012910.7,Psi03G005000.7,Psi02G008500.3,Psi15G013410.1,Psi02G003960.1,Psi18G008280.1,Psi08G015320.1,Psi08G019970.1,Psi03G016530.1,Psi01G000140.3,	up
regulation of lignin biosynthetic process	GO:1901141	Psi10G022540.1,	up
post-embryonic plant organ development	GO:0090696	Psi07G006450.2,Psi10G003740.3,Psi05G014700.1,Psi17G007960.1,Psi07G001250.1,Psi06G015680.2,Psi02G003950.1,Psi13G005560.1,Psi03G021360.1,Psi15G009980.1,Psi05G020270.1,Psi02G002620.1,Psi02G014730.1,Psi14G005490.1,Psi01G041610.2,Psi10G015290.4,Psi01G027420.1,Psi11G006100.2,Psi13G007600.17,Psi01G017410.8,Psi18G012910.7,Psi03G014440.1,Psi03G005000.7,Psi02G008500.3,Psi15G013410.1,Psi03G011960.1,Psi02G00…	up
S-adenosylmethionine cycle	GO:0033353	Psi17G004940.2,	up
post-embryonic plant morphogenesis	GO:0090698	Psi10G003740.3,Psi06G004320.1,Psi07G001250.1,Psi01G027070.1,Psi06G015680.2,Psi16G003820.2,Psi02G003950.1,Psi15G009980.1,Psi16G013400.2,Psi02G014730.1,Psi14G005490.1,Psi02G003640.1,Psi10G015290.4,Psi05G006280.23,Psi11G006100.2,Psi01G017410.8,Psi13G004640.1,Psi18G012910.7,Psi08G005720.6,Psi16G005380.1,Psi03G005000.7,Psi11G009240.1,Psi02G008500.3,Psi15G013410.1,Psi06G010500.1,Psi02G003960.1,Psi18G00…	up
carbohydrate derivative biosynthetic process	GO:1901137	Psi03G018330.1,Psi08G016480.1,Psi06G004320.1,Psi05G015190.1,Psi07G001010.3,Psi10G021460.1,Psi08G010140.15,Psi06G015490.1,Psi13G007300.5,Psi01G005230.1,Psi01G017340.1,Psi03G018300.1,Psi10G010510.10,Psi06G003070.1,Psi03G015400.7,Psi08G011780.2,Psi03G018320.1,Psi01G003510.1,Psi06G014330.1,Psi16G003260.2,Psi01G017330.1,Psi08G002560.15,Psi16G005380.1,Psi01G000190.2,Psi05G022880.25,Psi05G015180.1,Psi09…	up
specification of plant organ identity	GO:0090701	Psi10G003740.3,Psi10G015290.4,Psi03G016530.1,	up
UDP-L-arabinose metabolic process	GO:0033356	Psi12G008890.1,	up
carbohydrate derivative catabolic process	GO:1901136	Psi18G006230.1,Psi18G010390.6,Psi15G012720.2,	up
maintenance of plant organ identity	GO:0090700	Psi12G002780.12,	up
carbohydrate derivative metabolic process	GO:1901135	Psi03G018330.1,Psi08G016480.1,Psi01G039210.10,Psi16G005830.1,Psi09G013630.1,Psi06G004320.1,Psi05G015190.1,Psi07G000800.18,Psi07G001010.3,Psi02G023410.16,Psi10G021460.1,Psi04G001750.6,Psi08G010140.15,Psi10G016420.3,Psi04G017270.4,Psi06G015490.1,Psi13G007300.5,Psi01G005230.1,Psi10G014650.1,Psi14G012860.3,Psi01G017340.1,Psi03G018300.1,Psi10G014370.2,Psi10G010510.10,Psi04G014020.1,Psi04G001730.10,Psi…	up
regulation of cardiac muscle cell action potential	GO:0098901	Psi01G032090.6,	up
regulation of timing of plant organ formation	GO:0090709	Psi12G004390.4,Psi15G004730.3,	up
regulation of action potential	GO:0098900	Psi01G032090.6,	up
protein localization to organelle	GO:0033365	Psi08G002520.1,Psi01G009070.2,Psi17G009720.1,Psi10G001130.1,Psi06G009510.1,Psi01G009080.1,	up
specification of plant organ axis polarity	GO:0090708	Psi03G011140.1,	up
regulation of membrane depolarization during action potential	GO:0098902	Psi01G032090.6,	up
negative regulation of cellular response to caffeine	GO:1901181	Psi03G012070.1,Psi03G012080.2,Psi18G003660.3,Psi06G022860.2,	up
positive regulation of camalexin biosynthetic process	GO:1901183	Psi11G011360.1,Psi01G039160.4,	up
regulation of camalexin biosynthetic process	GO:1901182	Psi11G011360.1,Psi01G039160.4,	up
anterograde trans-synaptic signaling	GO:0098916	Psi13G006530.2,Psi01G009830.1,Psi09G002720.1,	up
cell wall macromolecule catabolic process	GO:0016998	Psi02G003220.1,Psi06G010140.3,Psi09G000750.6,Psi10G011560.7,Psi05G011010.1,Psi07G001960.5,Psi06G002460.26,	up
antibiotic metabolic process	GO:0016999	Psi01G041390.1,Psi14G015960.1,Psi18G007360.1,Psi11G013270.4,Psi09G000140.1,Psi05G007360.1,Psi05G012230.1,Psi02G022320.2,Psi13G011510.1,	up
antibiotic biosynthetic process	GO:0017000	Psi09G000140.1,Psi05G007360.1,Psi13G011510.1,	up
geranylgeranyl diphosphate metabolic process	GO:0033385	Psi09G014730.1,	up
antibiotic catabolic process	GO:0017001	Psi01G041390.1,Psi11G013270.4,	up
cytochrome complex assembly	GO:0017004	Psi15G006610.2,Psi01G022270.1,Psi08G016870.1,Psi10G005240.2,	up
DNA repair complex assembly	GO:0090735	Psi10G007350.10,	up
telomere maintenance via telomere trimming	GO:0090737	Psi13G014290.1,	up
zeatin metabolic process	GO:0033397	Psi04G009500.2,Psi19G007200.1,	up
primary amino compound metabolic process	GO:1901160	Psi05G017050.7,	up
zeatin biosynthetic process	GO:0033398	Psi04G009500.2,Psi19G007200.1,	up
regulation of transforming growth factor beta receptor signaling pathway	GO:0017015	Psi05G018830.1,	up
trans-zeatin metabolic process	GO:0033400	Psi04G009500.2,Psi19G007200.1,	up
protein import	GO:0017038	Psi01G009070.2,Psi06G009510.1,Psi01G009080.1,	up
respiratory chain complex III assembly	GO:0017062	Psi15G006610.2,Psi01G022270.1,Psi08G016870.1,Psi10G005240.2,	up
trans-zeatin biosynthetic process	GO:0033466	Psi04G009500.2,Psi19G007200.1,	up
vesicle-mediated transport in synapse	GO:0099003	Psi13G006530.2,Psi09G002720.1,	up
indoleacetic acid conjugate metabolic process	GO:0033473	Psi13G014580.1,	up
resolution of meiotic recombination intermediates	GO:0000712	Psi01G025470.1,Psi01G025480.1,	up
carbohydrate derivative transport	GO:1901264	Psi05G016890.14,Psi01G039670.2,Psi11G011930.3,Psi06G023910.2,Psi18G011840.1,Psi08G008630.13,	up
cyanidin 3-O-glucoside biosynthetic process	GO:0033485	Psi13G011510.1,	up
telomere maintenance	GO:0000723	Psi13G014290.1,Psi03G019880.4,Psi01G001710.3,Psi02G014650.1,Psi02G014660.1,Psi04G016560.1,Psi11G009010.1,	up
double-strand break repair via homologous recombination	GO:0000724	Psi15G009040.1,Psi08G006900.3,Psi03G001310.1,Psi10G007350.10,	up
recombinational repair	GO:0000725	Psi15G009040.1,Psi08G006900.3,Psi03G001310.1,Psi10G007350.10,	up
obsolete non-recombinational repair	GO:0000726	Psi06G003980.1,Psi02G014650.1,Psi02G014660.1,Psi04G016560.1,Psi11G009010.1,	up
double-strand break repair via break-induced replication	GO:0000727	Psi15G009040.1,	up
DNA recombinase assembly	GO:0000730	Psi10G007350.10,	up
DNA synthesis involved in DNA repair	GO:0000731	Psi04G017330.2,Psi08G019490.3,	up
galactose catabolic process via UDP-galactose	GO:0033499	Psi12G003590.6,	up
carbohydrate homeostasis	GO:0033500	Psi07G001010.3,Psi10G009410.1,Psi06G006790.4,Psi01G020640.2,Psi08G012820.4,	up
karyogamy	GO:0000741	Psi17G004930.1,Psi17G004990.2,Psi15G007340.2,Psi01G042710.1,Psi11G014170.1,	up
mitotic nuclear division	GO:0140014	Psi09G004800.2,Psi01G024490.5,Psi11G011970.1,Psi15G004500.3,Psi02G004350.5,Psi09G008550.1,Psi12G004210.1,Psi14G014070.1,Psi06G007880.5,Psi06G009510.1,Psi14G003190.15,Psi02G000290.2,Psi14G000740.41,Psi12G004200.2,Psi07G013120.16,Psi17G001050.1,	up
myo-inositol hexakisphosphate metabolic process	GO:0033517	Psi04G019760.1,	up
phytyl diphosphate metabolic process	GO:0033519	Psi09G014730.1,	up
meiotic nuclear division	GO:0140013	Psi10G003620.4,Psi06G016860.3,Psi09G000710.2,Psi04G002800.8,Psi04G004450.1,Psi05G016170.10,Psi01G025470.1,Psi01G042850.6,Psi11G002610.1,Psi02G023130.7,Psi02G000290.2,Psi10G007350.10,Psi01G025480.1,Psi01G015250.2,Psi08G012760.1,Psi17G012390.4,Psi02G007760.17,	up
nucleoside phosphate biosynthetic process	GO:1901293	Psi05G015190.1,Psi12G007610.1,Psi07G001010.3,Psi10G010370.1,Psi10G021460.1,Psi08G010140.15,Psi06G015490.1,Psi01G005230.1,Psi03G015400.7,Psi06G014330.1,Psi01G000190.2,Psi05G015180.1,Psi10G008840.1,Psi06G022100.3,Psi08G000510.1,Psi08G007420.1,Psi10G022890.3,Psi18G008140.1,	up
phytyl diphosphate biosynthetic process	GO:0033521	Psi09G014730.1,	up
nucleoside phosphate catabolic process	GO:1901292	Psi07G001010.3,Psi10G021460.1,Psi06G015490.1,Psi06G014330.1,Psi01G000190.2,Psi06G022100.3,Psi10G022890.3,Psi18G008140.1,	up
histone H2B ubiquitination	GO:0033523	Psi03G020850.1,	up
sinapate ester metabolic process	GO:0033524	Psi19G000440.1,	up
sinapate ester biosynthetic process	GO:0033525	Psi19G000440.1,	up
stem cell division	GO:0017145	Psi17G007410.5,Psi03G011960.1,Psi02G010930.2,Psi04G011320.1,	up
contractile vacuole localization	GO:0140027	Psi19G001620.1,	up
raffinose metabolic process	GO:0033530	Psi13G013550.1,	up
negative regulation of translation	GO:0017148	Psi17G010990.6,Psi01G002990.1,Psi02G006210.7,	up
exocytic process	GO:0140029	Psi13G006530.2,Psi09G002720.1,	up
syncytium formation by mitosis without cytokinesis	GO:0000769	Psi17G008540.1,	up
fatty acid beta-oxidation using acyl-CoA dehydrogenase	GO:0033539	Psi05G006820.1,	up
calcium-ion regulated exocytosis	GO:0017156	Psi13G006530.2,Psi09G002720.1,	up
lactone biosynthetic process	GO:1901336	Psi14G004470.1,Psi10G024020.1,Psi02G017680.2,Psi08G005630.1,Psi06G022480.4,Psi02G004530.7,Psi18G003820.8,	up
negative regulation of lateral root development	GO:1901332	Psi05G014700.1,Psi02G009490.1,Psi05G016790.21,	up
lactone metabolic process	GO:1901334	Psi14G004470.1,Psi10G024020.1,Psi02G017680.2,Psi08G005630.1,Psi06G022480.4,Psi02G004530.7,Psi18G003820.8,	up
cellular response to stress	GO:0033554	Psi14G000170.1,Psi02G008290.1,Psi01G026820.3,Psi12G006490.3,Psi01G000670.1,Psi08G009730.1,Psi08G007280.1,Psi07G001010.3,Psi10G016420.3,Psi01G012910.1,Psi10G006190.1,Psi19G009940.1,Psi19G006840.1,Psi16G003570.3,Psi14G002830.4,Psi01G039370.2,Psi13G007300.5,Psi15G004510.5,Psi07G013760.8,Psi09G005960.12,Psi04G017340.1,Psi18G000860.5,Psi03G009460.4,Psi17G009550.1,Psi11G006840.3,Psi08G002020.2,Psi12G01…	up
unsaturated fatty acid metabolic process	GO:0033559	Psi08G009730.1,Psi18G005870.1,Psi10G001130.1,Psi08G009740.1,	up
organelle localization by membrane tethering	GO:0140056	Psi13G005290.1,Psi07G011970.5,Psi19G003700.1,Psi09G002720.1,	up
microtubule-based transport	GO:0099111	Psi11G010220.3,Psi08G016150.3,Psi10G006240.1,Psi08G008590.6,	up
regulation of leaf morphogenesis	GO:1901371	Psi01G041520.1,	up
organic cyclic compound catabolic process	GO:1901361	Psi17G010990.6,Psi01G002990.1,Psi07G001010.3,Psi10G010370.1,Psi10G021460.1,Psi06G015490.1,Psi01G041390.1,Psi11G008610.1,Psi14G009010.6,Psi18G006230.1,Psi06G014330.1,Psi14G014930.40,Psi02G006210.7,Psi10G016750.10,Psi11G013270.4,Psi01G000190.2,Psi13G005390.1,Psi17G001190.1,Psi10G001130.1,Psi11G008580.1,Psi06G022100.3,Psi11G008590.1,Psi07G013060.32,Psi10G022890.3,Psi18G008140.1,	up
organic cyclic compound metabolic process	GO:1901360	Psi01G009230.1,Psi03G019230.3,Psi14G000170.1,Psi02G008290.1,Psi07G006450.2,Psi06G024850.1,Psi04G009500.2,Psi01G011030.1,Psi12G013130.1,Psi07G008860.1,Psi03G013490.2,Psi18G002820.1,Psi10G005540.1,Psi12G004700.2,Psi10G003620.4,Psi13G006580.2,Psi04G012070.2,Psi16G005830.1,Psi01G023540.10,Psi14G010240.1,Psi01G019420.1,Psi09G013510.1,Psi01G000670.1,Psi15G003330.1,Psi06G015930.3,Psi03G010950.2,Psi18G00…	up
organic cyclic compound biosynthetic process	GO:1901362	Psi01G009230.1,Psi03G019230.3,Psi02G008290.1,Psi07G006450.2,Psi06G024850.1,Psi04G009500.2,Psi01G011030.1,Psi12G013130.1,Psi03G013490.2,Psi10G005540.1,Psi12G004700.2,Psi13G006580.2,Psi04G012070.2,Psi16G005830.1,Psi01G023540.10,Psi14G010240.1,Psi01G019420.1,Psi09G013510.1,Psi01G000670.1,Psi15G003330.1,Psi06G015930.3,Psi03G010950.2,Psi18G003200.7,Psi09G013630.1,Psi10G003740.3,Psi14G006390.5,Psi17G01…	up
socially cooperative development	GO:0099120	Psi01G022420.1,Psi19G005950.1,Psi19G005960.6,	up
sister chromatid segregation	GO:0000819	Psi09G004800.2,Psi01G024490.5,Psi09G000710.2,Psi15G004500.3,Psi09G008550.1,Psi12G004210.1,Psi01G025470.1,Psi14G014070.1,Psi06G007880.5,Psi06G009510.1,Psi14G003190.15,Psi02G000290.2,Psi01G025480.1,Psi14G000740.41,Psi12G004200.2,Psi07G013120.16,Psi17G001050.1,	up
positive regulation of secondary cell wall biogenesis	GO:1901348	Psi15G003330.1,Psi03G010950.2,Psi15G012070.3,Psi05G010790.5,Psi13G010960.1,Psi17G001470.1,Psi12G002870.2,	up
negative regulation of secondary cell wall biogenesis	GO:1901347	Psi15G003330.1,Psi17G010990.6,Psi17G001470.1,Psi12G002870.2,	up
regulation of tetrapyrrole catabolic process	GO:1901404	Psi14G014930.40,Psi13G005390.1,	up
positive regulation of tetrapyrrole catabolic process	GO:1901406	Psi13G005390.1,	up
regulation of tetrapyrrole metabolic process	GO:1901401	Psi06G024850.1,Psi06G004320.1,Psi14G014930.40,Psi16G005380.1,Psi13G005390.1,Psi06G004210.2,	up
positive regulation of tetrapyrrole metabolic process	GO:1901403	Psi13G005390.1,	up
oxalate metabolic process	GO:0033609	Psi15G013740.4,	up
oxalate catabolic process	GO:0033611	Psi15G013740.4,	up
chromosome localization	GO:0050000	Psi06G007880.5,Psi06G009510.1,Psi14G000740.41,	up
export across plasma membrane	GO:0140115	Psi16G008830.1,Psi06G003140.9,Psi02G009380.1,Psi02G008240.3,Psi19G005980.7,Psi05G016790.21,Psi18G012130.8,	up
negative regulation of potassium ion transmembrane transport	GO:1901380	Psi01G032090.6,	up
pentose-phosphate shunt, oxidative branch	GO:0009051	Psi10G014370.2,Psi01G005640.15,Psi03G016360.2,	up
regulation of potassium ion transmembrane transport	GO:1901379	Psi01G032090.6,	up
catabolic process	GO:0009056	Psi09G006750.2,Psi14G008200.1,Psi01G026820.3,Psi17G013450.2,Psi02G003220.1,Psi17G010990.6,Psi08G009730.1,Psi01G002990.1,Psi07G001010.3,Psi14G004470.1,Psi04G004990.1,Psi10G010370.1,Psi10G021460.1,Psi06G023800.1,Psi16G003820.2,Psi05G016060.1,Psi15G008740.1,Psi13G004630.1,Psi06G015490.1,Psi13G007300.5,Psi13G011970.1,Psi08G001640.1,Psi09G004800.2,Psi02G021440.10,Psi01G024490.5,Psi01G020650.2,Psi07G01…	up
macromolecule catabolic process	GO:0009057	Psi14G008200.1,Psi02G003220.1,Psi17G010990.6,Psi01G002990.1,Psi06G023800.1,Psi16G003820.2,Psi05G016060.1,Psi15G008740.1,Psi13G011970.1,Psi08G001640.1,Psi09G004800.2,Psi01G024490.5,Psi01G020650.2,Psi07G010450.2,Psi06G010140.3,Psi01G040330.6,Psi02G009960.1,Psi03G015970.20,Psi03G010970.12,Psi02G001640.2,Psi19G001290.1,Psi01G029780.1,Psi10G020130.1,Psi01G008510.4,Psi10G021640.1,Psi19G001300.1,Psi01G0…	up
biosynthetic process	GO:0009058	Psi01G009230.1,Psi01G006030.13,Psi03G019230.3,Psi02G008290.1,Psi05G010480.1,Psi07G006450.2,Psi06G024850.1,Psi04G009500.2,Psi05G005130.2,Psi01G011030.1,Psi12G013130.1,Psi03G018330.1,Psi01G026820.3,Psi03G013490.2,Psi08G016480.1,Psi05G018750.4,Psi10G005540.1,Psi12G004700.2,Psi13G006580.2,Psi04G012070.2,Psi16G005830.1,Psi01G023540.10,Psi12G006490.3,Psi14G010240.1,Psi01G019420.1,Psi09G013510.1,Psi01G0…	up
macromolecule biosynthetic process	GO:0009059	Psi01G009230.1,Psi03G019230.3,Psi02G008290.1,Psi07G006450.2,Psi06G024850.1,Psi05G005130.2,Psi03G013490.2,Psi12G004700.2,Psi13G006580.2,Psi04G012070.2,Psi14G010240.1,Psi09G013510.1,Psi15G003330.1,Psi06G015930.3,Psi03G010950.2,Psi18G003200.7,Psi10G003740.3,Psi17G010990.6,Psi06G004320.1,Psi01G006160.1,Psi01G022640.2,Psi09G008390.3,Psi08G015980.3,Psi06G012130.1,Psi05G014700.1,Psi14G001840.1,Psi01G002…	up
aerobic respiration	GO:0009060	Psi12G007610.1,Psi18G007360.1,	up
anaerobic respiration	GO:0009061	Psi01G032240.13,	up
fatty acid catabolic process	GO:0009062	Psi08G009730.1,Psi02G021440.10,Psi05G006820.1,Psi08G009740.1,	up
amino acid catabolic process	GO:0009063	Psi01G026820.3,Psi13G004630.1,Psi01G015880.1,Psi17G001190.1,Psi07G013060.32,	up
glutamine family amino acid metabolic process	GO:0009064	Psi01G024900.1,Psi17G013540.7,Psi06G024740.6,Psi08G005650.3,Psi15G001700.6,Psi18G007360.1,Psi08G019850.1,Psi04G006920.1,	up
regulation of trans-synaptic signaling	GO:0099177	Psi13G006530.2,Psi01G009830.1,	up
aspartate family amino acid metabolic process	GO:0009066	Psi01G026820.3,Psi12G007610.1,Psi13G004630.1,Psi06G024740.6,Psi17G004940.2,Psi18G007360.1,Psi04G017900.1,Psi09G014300.5,	up
aspartate family amino acid biosynthetic process	GO:0009067	Psi01G026820.3,Psi04G017900.1,Psi09G014300.5,	up
aspartate family amino acid catabolic process	GO:0009068	Psi13G004630.1,	up
serine family amino acid metabolic process	GO:0009069	Psi13G004630.1,Psi15G013930.1,Psi17G004940.2,Psi01G035240.1,Psi14G006950.14,Psi05G003900.10,	up
serine family amino acid biosynthetic process	GO:0009070	Psi13G004630.1,Psi15G013930.1,Psi01G035240.1,Psi14G006950.14,Psi05G003900.10,	up
aromatic amino acid metabolic process	GO:0009072	Psi12G013130.1,Psi14G015960.1,Psi17G001190.1,Psi07G013060.32,	up
positive regulation of response to alcohol	GO:1901421	Psi02G021440.10,Psi07G006040.2,Psi02G001500.1,Psi10G010100.1,	up
negative regulation of response to alcohol	GO:1901420	Psi01G004310.1,Psi18G000860.5,Psi14G010770.1,Psi09G008950.1,Psi08G011260.1,Psi10G011230.1,Psi06G024810.1,Psi06G025640.3,Psi01G028730.1,Psi03G017560.1,Psi12G006420.1,	up
aromatic amino acid family biosynthetic process	GO:0009073	Psi12G013130.1,	up
aromatic amino acid family catabolic process	GO:0009074	Psi17G001190.1,Psi07G013060.32,	up
regulation of response to alcohol	GO:1901419	Psi02G021440.10,Psi01G004310.1,Psi18G000860.5,Psi14G010770.1,Psi09G008950.1,Psi08G011260.1,Psi10G011230.1,Psi07G006040.2,Psi06G024810.1,Psi02G001500.1,Psi06G025640.3,Psi01G028730.1,Psi03G017560.1,Psi15G004310.1,Psi12G006420.1,Psi10G010100.1,	up
pyruvate family amino acid metabolic process	GO:0009078	Psi01G015880.1,Psi18G007360.1,	up
pyruvate family amino acid catabolic process	GO:0009080	Psi01G015880.1,	up
glutamine family amino acid biosynthetic process	GO:0009084	Psi08G005650.3,Psi15G001700.6,Psi08G019850.1,	up
methionine biosynthetic process	GO:0009086	Psi04G017900.1,Psi09G014300.5,	up
cell morphogenesis	GO:0000902	PsiUNG000940.1,Psi17G010990.6,Psi14G001840.1,Psi01G032090.6,Psi03G006500.1,Psi03G010920.1,Psi02G011760.1,Psi16G008220.1,Psi06G023800.1,PsiUNG001230.1,Psi14G016340.6,Psi12G009980.1,Psi11G004450.2,Psi14G001160.1,Psi16G013400.2,Psi10G005590.1,Psi11G011360.1,Psi02G002140.1,Psi10G000120.1,Psi10G003160.1,Psi04G008320.1,Psi01G022420.1,Psi02G002170.1,Psi18G007340.1,Psi13G005540.1,Psi12G002780.12,Psi12G01…	up
cell morphogenesis involved in differentiation	GO:0000904	Psi14G001840.1,Psi01G032090.6,Psi02G011760.1,Psi16G008220.1,Psi06G023800.1,Psi14G016340.6,Psi12G009980.1,Psi14G001160.1,Psi10G005590.1,Psi10G003160.1,Psi04G008320.1,Psi18G007340.1,Psi13G005540.1,Psi12G002780.12,Psi12G004480.3,Psi08G011260.1,Psi13G009550.1,Psi06G007290.7,Psi17G011660.4,Psi10G011230.1,Psi05G001240.1,Psi10G017820.1,Psi05G006870.2,Psi01G009650.10,Psi08G008590.6,Psi09G008530.1,Psi06G0…	up
regulation of tetrapyrrole biosynthetic process	GO:1901463	Psi06G024850.1,Psi06G004320.1,Psi16G005380.1,Psi06G004210.2,	up
positive regulation of kinase activity	GO:0033674	Psi05G002770.2,Psi10G008300.1,Psi16G004710.1,Psi08G014050.5,Psi04G018270.1,Psi14G000740.41,Psi05G013090.1,	up
glycoprotein metabolic process	GO:0009100	Psi06G004320.1,Psi02G023410.16,Psi14G012860.3,Psi10G010510.10,Psi07G005650.23,Psi08G011780.2,Psi12G006280.1,Psi08G002560.15,Psi16G005380.1,Psi08G010710.1,Psi05G022880.25,Psi09G014790.1,Psi09G014800.1,Psi10G021940.3,Psi15G012720.2,Psi12G006270.1,Psi06G004210.2,	up
glycoprotein biosynthetic process	GO:0009101	Psi06G004320.1,Psi10G010510.10,Psi08G011780.2,Psi08G002560.15,Psi16G005380.1,Psi05G022880.25,Psi09G014790.1,Psi10G021940.3,Psi06G004210.2,	up
cytokinesis	GO:0000910	Psi01G032090.6,Psi18G005270.4,Psi03G012070.1,Psi14G010920.1,Psi02G006560.6,Psi11G011970.1,Psi03G013950.1,Psi15G004500.3,Psi08G018750.4,Psi01G022420.1,Psi02G019890.1,Psi12G004210.1,Psi09G010270.1,Psi05G017360.13,Psi03G012080.2,Psi01G008180.1,Psi06G022090.3,Psi02G023130.7,Psi18G003660.3,Psi06G022860.2,Psi10G014160.58,Psi12G004200.2,Psi01G035660.11,Psi09G002630.6,Psi07G012940.5,Psi17G001560.10,Psi02…	up
cytokinesis by cell plate formation	GO:0000911	Psi14G010920.1,Psi15G004500.3,Psi08G018750.4,Psi02G019890.1,Psi12G004210.1,Psi09G010270.1,Psi10G014160.58,Psi12G004200.2,Psi09G002630.6,	up
assembly of actomyosin apparatus involved in cytokinesis	GO:0000912	Psi08G018750.4,	up
phragmoplast assembly	GO:0000914	Psi08G018750.4,	up
obsolete nucleotide-excision repair, DNA incision	GO:0033683	Psi14G004450.16,	up
obsolete coenzyme biosynthetic process	GO:0009108	Psi05G015190.1,Psi12G007610.1,Psi07G001010.3,Psi10G010370.1,Psi10G021460.1,Psi06G015490.1,Psi01G005230.1,Psi09G011430.9,Psi10G024020.1,Psi02G017680.2,Psi06G014330.1,Psi08G005630.1,Psi01G000190.2,Psi05G015180.1,Psi18G003820.8,Psi06G022100.3,Psi11G008600.1,Psi18G008140.1,	up
actomyosin contractile ring contraction	GO:0000916	Psi11G011970.1,	up
division septum assembly	GO:0000917	Psi11G011970.1,	up
vitamin biosynthetic process	GO:0009110	Psi10G024020.1,Psi02G017680.2,Psi17G004020.1,Psi09G014730.1,Psi08G005630.1,Psi18G003820.8,Psi07G013060.32,	up
cell plate assembly	GO:0000919	Psi14G010920.1,Psi02G019890.1,	up
nucleobase metabolic process	GO:0009112	Psi08G010140.15,Psi03G015400.7,Psi06G024320.4,	up
purine nucleobase biosynthetic process	GO:0009113	Psi06G024320.4,	up
obsolete cellular polysaccharide biosynthetic process	GO:0033692	Psi05G005130.2,Psi16G008100.7,Psi01G006200.7,Psi02G006560.6,Psi05G020760.2,Psi03G013950.1,Psi16G011650.2,Psi10G024020.1,Psi12G011140.1,Psi16G011630.2,Psi16G011090.12,Psi10G017320.3,Psi08G002560.15,Psi05G017360.13,Psi08G005630.1,Psi14G002210.3,Psi02G003070.1,Psi05G012990.1,Psi01G008180.1,Psi15G011940.1,Psi07G004790.1,Psi01G035660.11,Psi01G031400.2,Psi02G025360.12,	up
nucleoside metabolic process	GO:0009116	Psi08G010140.15,Psi03G015400.7,Psi18G006230.1,Psi17G004940.2,Psi08G007420.1,	up
nucleotide metabolic process	GO:0009117	Psi16G005830.1,Psi09G013630.1,Psi05G015190.1,Psi12G007610.1,Psi07G001010.3,Psi10G010370.1,Psi10G021460.1,Psi08G010140.15,Psi04G017270.4,Psi06G015490.1,Psi01G005230.1,Psi10G014370.2,Psi03G015400.7,Psi06G014330.1,Psi01G005640.15,Psi03G016360.2,Psi01G000190.2,Psi05G015180.1,Psi10G021940.3,Psi10G008840.1,Psi06G022100.3,Psi08G000510.1,Psi08G007420.1,Psi10G022890.3,Psi18G008140.1,	up
ribonucleoside metabolic process	GO:0009119	Psi08G010140.15,Psi03G015400.7,Psi18G006230.1,Psi17G004940.2,Psi08G007420.1,	up
ether biosynthetic process	GO:1901503	Psi01G008970.1,Psi03G013170.1,	up
nucleoside monophosphate metabolic process	GO:0009123	Psi07G001010.3,Psi10G021460.1,Psi08G010140.15,Psi06G015490.1,Psi06G014330.1,Psi01G000190.2,Psi06G022100.3,Psi18G008140.1,	up
nucleoside monophosphate biosynthetic process	GO:0009124	Psi07G001010.3,Psi10G021460.1,Psi08G010140.15,Psi06G015490.1,Psi06G014330.1,Psi01G000190.2,Psi06G022100.3,Psi18G008140.1,	up
purine nucleoside monophosphate metabolic process	GO:0009126	Psi07G001010.3,Psi10G021460.1,Psi06G015490.1,Psi06G014330.1,Psi01G000190.2,Psi06G022100.3,Psi18G008140.1,	up
purine nucleoside monophosphate biosynthetic process	GO:0009127	Psi07G001010.3,Psi10G021460.1,Psi06G015490.1,Psi06G014330.1,Psi01G000190.2,Psi06G022100.3,Psi18G008140.1,	up
pyrimidine nucleoside monophosphate metabolic process	GO:0009129	Psi08G010140.15,	up
pyrimidine nucleoside monophosphate biosynthetic process	GO:0009130	Psi08G010140.15,	up
nucleoside diphosphate metabolic process	GO:0009132	Psi07G001010.3,Psi10G021460.1,Psi06G015490.1,Psi06G014330.1,Psi01G000190.2,Psi06G022100.3,Psi18G008140.1,	up
purine nucleoside diphosphate metabolic process	GO:0009135	Psi07G001010.3,Psi10G021460.1,Psi06G015490.1,Psi06G014330.1,Psi01G000190.2,Psi06G022100.3,Psi18G008140.1,	up
positive regulation of transcription factor catabolic process	GO:1901485	Psi08G019490.3,	up
nucleoside triphosphate metabolic process	GO:0009141	Psi07G001010.3,Psi10G021460.1,Psi06G015490.1,Psi03G015400.7,Psi06G014330.1,Psi01G000190.2,Psi06G022100.3,Psi08G007420.1,Psi10G022890.3,Psi18G008140.1,	up
nucleoside triphosphate biosynthetic process	GO:0009142	Psi07G001010.3,Psi10G021460.1,Psi06G015490.1,Psi03G015400.7,Psi06G014330.1,Psi01G000190.2,Psi06G022100.3,Psi08G007420.1,Psi10G022890.3,Psi18G008140.1,	up
regulation of transcription factor catabolic process	GO:1901483	Psi08G019490.3,	up
purine nucleoside triphosphate metabolic process	GO:0009144	Psi07G001010.3,Psi10G021460.1,Psi06G015490.1,Psi06G014330.1,Psi01G000190.2,Psi06G022100.3,Psi08G007420.1,Psi10G022890.3,Psi18G008140.1,	up
purine nucleoside triphosphate biosynthetic process	GO:0009145	Psi07G001010.3,Psi10G021460.1,Psi06G015490.1,Psi06G014330.1,Psi01G000190.2,Psi06G022100.3,Psi08G007420.1,Psi10G022890.3,Psi18G008140.1,	up
pyrimidine nucleoside triphosphate metabolic process	GO:0009147	Psi03G015400.7,	up
nuclear-transcribed mRNA catabolic process	GO:0000956	Psi01G002990.1,Psi02G006210.7,	up
pyrimidine nucleoside triphosphate biosynthetic process	GO:0009148	Psi03G015400.7,	up
purine ribonucleotide metabolic process	GO:0009150	Psi16G005830.1,Psi09G013630.1,Psi05G015190.1,Psi07G001010.3,Psi10G021460.1,Psi04G017270.4,Psi06G015490.1,Psi01G005230.1,Psi06G014330.1,Psi01G000190.2,Psi05G015180.1,Psi10G021940.3,Psi10G008840.1,Psi06G022100.3,Psi08G000510.1,Psi08G007420.1,Psi10G022890.3,Psi18G008140.1,	up
purine ribonucleotide biosynthetic process	GO:0009152	Psi05G015190.1,Psi07G001010.3,Psi10G021460.1,Psi06G015490.1,Psi01G005230.1,Psi06G014330.1,Psi01G000190.2,Psi05G015180.1,Psi10G008840.1,Psi06G022100.3,Psi08G000510.1,Psi08G007420.1,Psi10G022890.3,Psi18G008140.1,	up
ribonucleoside monophosphate biosynthetic process	GO:0009156	Psi07G001010.3,Psi10G021460.1,Psi08G010140.15,Psi06G015490.1,Psi06G014330.1,Psi01G000190.2,Psi06G022100.3,Psi18G008140.1,	up
positive regulation of anion channel activity	GO:1901529	Psi04G000720.1,	up
ribonucleoside monophosphate metabolic process	GO:0009161	Psi07G001010.3,Psi10G021460.1,Psi08G010140.15,Psi06G015490.1,Psi06G014330.1,Psi01G000190.2,Psi06G022100.3,Psi18G008140.1,	up
abscisic acid-activated signaling pathway involved in stomatal movement	GO:1901527	Psi06G012070.1,	up
nucleoside biosynthetic process	GO:0009163	Psi08G010140.15,Psi03G015400.7,Psi08G007420.1,	up
nucleoside catabolic process	GO:0009164	Psi18G006230.1,	up
nucleotide biosynthetic process	GO:0009165	Psi05G015190.1,Psi12G007610.1,Psi07G001010.3,Psi10G010370.1,Psi10G021460.1,Psi08G010140.15,Psi06G015490.1,Psi01G005230.1,Psi03G015400.7,Psi06G014330.1,Psi01G000190.2,Psi05G015180.1,Psi10G008840.1,Psi06G022100.3,Psi08G000510.1,Psi08G007420.1,Psi10G022890.3,Psi18G008140.1,	up
nucleotide catabolic process	GO:0009166	Psi07G001010.3,Psi10G021460.1,Psi06G015490.1,Psi06G014330.1,Psi01G000190.2,Psi06G022100.3,Psi10G022890.3,Psi18G008140.1,	up
purine ribonucleoside monophosphate metabolic process	GO:0009167	Psi07G001010.3,Psi10G021460.1,Psi06G015490.1,Psi06G014330.1,Psi01G000190.2,Psi06G022100.3,Psi18G008140.1,	up
purine ribonucleoside monophosphate biosynthetic process	GO:0009168	Psi07G001010.3,Psi10G021460.1,Psi06G015490.1,Psi06G014330.1,Psi01G000190.2,Psi06G022100.3,Psi18G008140.1,	up
pyrimidine ribonucleoside monophosphate metabolic process	GO:0009173	Psi08G010140.15,	up
pyrimidine ribonucleoside monophosphate biosynthetic process	GO:0009174	Psi08G010140.15,	up
purine ribonucleoside diphosphate metabolic process	GO:0009179	Psi07G001010.3,Psi10G021460.1,Psi06G015490.1,Psi06G014330.1,Psi01G000190.2,Psi06G022100.3,Psi18G008140.1,	up
organonitrogen compound catabolic process	GO:1901565	Psi14G008200.1,Psi01G026820.3,Psi17G013450.2,Psi10G010370.1,Psi06G023800.1,Psi16G003820.2,Psi05G016060.1,Psi15G008740.1,Psi13G004630.1,Psi13G011970.1,Psi08G001640.1,Psi09G004800.2,Psi01G024490.5,Psi01G020650.2,Psi07G010450.2,Psi01G040330.6,Psi02G009960.1,Psi03G015970.20,Psi01G015880.1,Psi03G010970.12,Psi02G001640.2,Psi19G001290.1,Psi01G029780.1,Psi10G020130.1,Psi01G008510.4,Psi10G021640.1,Psi19G0…	up
organonitrogen compound metabolic process	GO:1901564	Psi14G000170.1,Psi06G024850.1,Psi04G009500.2,Psi12G013130.1,Psi09G002050.1,Psi06G024730.1,Psi10G020230.2,Psi10G007580.9,Psi03G018330.1,Psi14G008200.1,Psi08G021350.1,Psi01G026820.3,Psi02G008420.1,Psi08G016480.1,Psi05G022350.2,Psi01G026700.2,Psi10G005540.1,Psi17G013450.2,Psi01G001700.1,Psi16G005830.1,Psi01G015360.1,Psi09G013630.1,Psi17G010990.6,Psi06G016550.2,Psi06G004320.1,Psi01G006160.1,Psi06G013…	up
ribonucleoside diphosphate metabolic process	GO:0009185	Psi07G001010.3,Psi10G021460.1,Psi06G015490.1,Psi06G014330.1,Psi01G000190.2,Psi06G022100.3,Psi18G008140.1,	up
organonitrogen compound biosynthetic process	GO:1901566	Psi06G024850.1,Psi04G009500.2,Psi12G013130.1,Psi03G018330.1,Psi01G026820.3,Psi08G016480.1,Psi10G005540.1,Psi17G010990.6,Psi06G004320.1,Psi05G015190.1,Psi01G002990.1,Psi12G007610.1,Psi07G001010.3,Psi10G010370.1,Psi10G021460.1,Psi08G010140.15,Psi16G003570.3,Psi13G004630.1,Psi06G015490.1,Psi01G005230.1,Psi10G012380.2,Psi09G011430.9,Psi01G017340.1,Psi03G018300.1,Psi10G010510.10,Psi06G019550.1,Psi11G0…	up
cyclic nucleotide metabolic process	GO:0009187	Psi10G008840.1,Psi08G000510.1,	up
cyclic nucleotide biosynthetic process	GO:0009190	Psi10G008840.1,Psi08G000510.1,	up
ribonucleoside triphosphate metabolic process	GO:0009199	Psi07G001010.3,Psi10G021460.1,Psi06G015490.1,Psi03G015400.7,Psi06G014330.1,Psi01G000190.2,Psi06G022100.3,Psi08G007420.1,Psi10G022890.3,Psi18G008140.1,	up
ribonucleoside triphosphate biosynthetic process	GO:0009201	Psi07G001010.3,Psi10G021460.1,Psi06G015490.1,Psi03G015400.7,Psi06G014330.1,Psi01G000190.2,Psi06G022100.3,Psi08G007420.1,Psi10G022890.3,Psi18G008140.1,	up
purine ribonucleoside triphosphate metabolic process	GO:0009205	Psi07G001010.3,Psi10G021460.1,Psi06G015490.1,Psi06G014330.1,Psi01G000190.2,Psi06G022100.3,Psi08G007420.1,Psi10G022890.3,Psi18G008140.1,	up
purine ribonucleoside triphosphate biosynthetic process	GO:0009206	Psi07G001010.3,Psi10G021460.1,Psi06G015490.1,Psi06G014330.1,Psi01G000190.2,Psi06G022100.3,Psi08G007420.1,Psi10G022890.3,Psi18G008140.1,	up
pyrimidine ribonucleoside triphosphate metabolic process	GO:0009208	Psi03G015400.7,	up
pyrimidine ribonucleoside triphosphate biosynthetic process	GO:0009209	Psi03G015400.7,	up
(-)-pinoresinol biosynthetic process	GO:1901599	Psi01G008970.1,Psi03G013170.1,	up
pyrimidine ribonucleotide metabolic process	GO:0009218	Psi08G010140.15,Psi03G015400.7,	up
(-)-pinoresinol metabolic process	GO:1901598	Psi01G008970.1,Psi03G013170.1,	up
pyrimidine ribonucleotide biosynthetic process	GO:0009220	Psi08G010140.15,Psi03G015400.7,	up
nucleotide-sugar metabolic process	GO:0009225	Psi12G008890.1,	up
riboflavin biosynthetic process	GO:0009231	Psi17G004020.1,	up
organic substance biosynthetic process	GO:1901576	Psi01G009230.1,Psi01G006030.13,Psi03G019230.3,Psi02G008290.1,Psi05G010480.1,Psi07G006450.2,Psi06G024850.1,Psi04G009500.2,Psi05G005130.2,Psi01G011030.1,Psi12G013130.1,Psi03G018330.1,Psi01G026820.3,Psi03G013490.2,Psi08G016480.1,Psi05G018750.4,Psi10G005540.1,Psi12G004700.2,Psi13G006580.2,Psi04G012070.2,Psi16G005830.1,Psi01G023540.10,Psi12G006490.3,Psi14G010240.1,Psi01G019420.1,Psi09G013510.1,Psi01G0…	up
siderophore metabolic process	GO:0009237	Psi16G003570.3,Psi06G003160.2,Psi06G003190.2,	up
isopentenyl diphosphate biosynthetic process	GO:0009240	Psi04G014020.1,Psi10G021940.3,	up
organic substance catabolic process	GO:1901575	Psi09G006750.2,Psi14G008200.1,Psi01G026820.3,Psi17G013450.2,Psi02G003220.1,Psi17G010990.6,Psi08G009730.1,Psi01G002990.1,Psi07G001010.3,Psi14G004470.1,Psi04G004990.1,Psi10G010370.1,Psi10G021460.1,Psi06G023800.1,Psi16G003820.2,Psi05G016060.1,Psi15G008740.1,Psi13G004630.1,Psi06G015490.1,Psi13G007300.5,Psi13G011970.1,Psi08G001640.1,Psi09G004800.2,Psi02G021440.10,Psi01G024490.5,Psi01G020650.2,Psi07G01…	up
fatty acid derivative metabolic process	GO:1901568	Psi16G005830.1,Psi09G013630.1,Psi08G009730.1,Psi04G017270.4,Psi02G017650.2,Psi01G005230.1,Psi03G002800.1,Psi10G001130.1,Psi17G005210.5,Psi08G009740.1,Psi12G000210.15,	up
fatty acid derivative biosynthetic process	GO:1901570	Psi08G009730.1,Psi02G017650.2,Psi01G005230.1,Psi08G009740.1,Psi12G000210.15,	up
glycolipid biosynthetic process	GO:0009247	Psi13G007300.5,	up
glucan biosynthetic process	GO:0009250	Psi05G005130.2,Psi02G006560.6,Psi03G013950.1,Psi10G024020.1,Psi12G011140.1,Psi16G011090.12,Psi05G017360.13,Psi08G005630.1,Psi14G002210.3,Psi01G008180.1,Psi15G011940.1,Psi01G035660.11,Psi02G025360.12,	up
glucan catabolic process	GO:0009251	Psi09G014460.1,	up
DNA endoreduplication	GO:0042023	Psi16G013400.2,Psi01G017410.8,Psi03G005000.7,Psi06G010500.1,Psi14G001120.2,Psi18G003660.3,Psi06G022860.2,Psi15G006960.2,	up
10-formyltetrahydrofolate metabolic process	GO:0009256	Psi09G011430.9,	up
10-formyltetrahydrofolate biosynthetic process	GO:0009257	Psi09G011430.9,	up
ribonucleotide metabolic process	GO:0009259	Psi16G005830.1,Psi09G013630.1,Psi05G015190.1,Psi07G001010.3,Psi10G021460.1,Psi08G010140.15,Psi04G017270.4,Psi06G015490.1,Psi01G005230.1,Psi03G015400.7,Psi06G014330.1,Psi01G000190.2,Psi05G015180.1,Psi10G021940.3,Psi10G008840.1,Psi06G022100.3,Psi08G000510.1,Psi08G007420.1,Psi10G022890.3,Psi18G008140.1,	up
organic hydroxy compound biosynthetic process	GO:1901617	Psi01G011030.1,Psi01G023540.10,Psi01G019420.1,Psi08G009730.1,Psi01G008970.1,Psi14G016340.6,Psi01G037990.1,Psi04G011140.1,Psi19G000440.1,Psi03G011630.1,Psi12G013110.1,Psi17G013440.1,Psi01G032930.5,Psi03G005630.2,Psi11G008610.1,Psi01G019430.1,Psi04G007040.1,Psi01G042050.2,Psi10G015570.3,Psi09G014730.1,Psi04G007010.1,Psi01G024080.2,Psi17G012750.2,Psi03G013170.1,Psi03G014440.1,Psi04G019760.1,Psi19G00…	up
ribonucleotide biosynthetic process	GO:0009260	Psi05G015190.1,Psi07G001010.3,Psi10G021460.1,Psi08G010140.15,Psi06G015490.1,Psi01G005230.1,Psi03G015400.7,Psi06G014330.1,Psi01G000190.2,Psi05G015180.1,Psi10G008840.1,Psi06G022100.3,Psi08G000510.1,Psi08G007420.1,Psi10G022890.3,Psi18G008140.1,	up
organic hydroxy compound catabolic process	GO:1901616	Psi01G041390.1,Psi16G001550.1,Psi11G013270.4,Psi02G006880.8,Psi16G001590.1,	up
response to temperature stimulus	GO:0009266	Psi02G008290.1,Psi14G011140.1,Psi15G012740.1,Psi08G015980.3,Psi07G001010.3,Psi01G009270.11,Psi19G009940.1,Psi15G008740.1,Psi02G017650.2,Psi09G011180.1,Psi16G009570.1,Psi03G016510.1,Psi10G007220.1,Psi10G024020.1,Psi10G022540.1,Psi01G004130.1,Psi14G009160.3,Psi10G000770.2,Psi09G003820.5,Psi06G008260.1,Psi17G012410.11,Psi04G015160.2,Psi18G005940.1,Psi10G007210.1,Psi05G017920.1,Psi10G018220.1,Psi06G0…	up
organic hydroxy compound metabolic process	GO:1901615	Psi01G011030.1,Psi01G023540.10,Psi01G019420.1,Psi08G009730.1,Psi07G002610.1,Psi01G008970.1,Psi18G006630.3,Psi14G003340.18,Psi14G016340.6,Psi01G037990.1,Psi05G017050.7,Psi04G011140.1,Psi19G000440.1,Psi10G012960.8,Psi01G027560.16,Psi03G011630.1,Psi12G013110.1,Psi17G013440.1,Psi01G032930.5,Psi03G005630.2,Psi01G041390.1,Psi11G008610.1,Psi01G019430.1,Psi04G007040.1,Psi16G001550.1,Psi01G042050.2,Psi14G…	up
cellular response to starvation	GO:0009267	Psi01G026820.3,Psi10G006190.1,Psi16G003570.3,Psi13G007300.5,Psi09G005960.12,Psi12G010010.6,Psi10G009410.1,Psi01G022420.1,Psi10G006500.2,Psi06G003160.2,Psi04G003910.10,Psi06G003190.2,Psi11G004510.1,Psi03G015310.2,Psi15G006560.1,Psi05G008800.1,Psi01G035240.1,Psi19G004080.10,Psi19G005950.1,Psi01G025720.8,Psi08G016190.1,Psi10G012210.26,Psi08G016200.1,Psi08G012820.4,Psi19G005960.6,Psi08G019850.1,Psi14…	up
response to pH	GO:0009268	Psi12G010010.6,Psi19G009040.1,Psi04G020030.1,Psi15G011000.4,	up
response to desiccation	GO:0009269	Psi12G003240.2,Psi07G011920.1,Psi17G002960.1,	up
alpha-amino acid metabolic process	GO:1901605	Psi12G013130.1,Psi01G026820.3,Psi12G007610.1,Psi01G024900.1,Psi17G013540.7,Psi13G004630.1,Psi01G015880.1,Psi18G006300.4,Psi06G024740.6,Psi08G005650.3,Psi06G014050.3,Psi15G001700.6,Psi15G013930.1,Psi17G004940.2,Psi18G007360.1,Psi01G035240.1,Psi14G006950.14,Psi17G001190.1,Psi03G007200.2,Psi04G017900.1,Psi08G019850.1,Psi07G013060.32,Psi09G014300.5,Psi05G003900.10,Psi04G006920.1,	up
peptidoglycan-based cell wall biogenesis	GO:0009273	Psi05G020460.1,	up
alpha-amino acid biosynthetic process	GO:1901607	Psi12G013130.1,Psi01G026820.3,Psi13G004630.1,Psi18G006300.4,Psi08G005650.3,Psi06G014050.3,Psi15G001700.6,Psi15G013930.1,Psi01G035240.1,Psi14G006950.14,Psi03G007200.2,Psi04G017900.1,Psi08G019850.1,Psi09G014300.5,Psi05G003900.10,	up
alpha-amino acid catabolic process	GO:1901606	Psi13G004630.1,Psi01G015880.1,Psi17G001190.1,Psi07G013060.32,	up
fluid transport	GO:0042044	Psi04G005770.8,Psi17G007490.5,Psi16G009260.1,Psi06G011400.1,Psi03G014440.1,Psi01G037250.1,Psi01G007650.2,Psi06G022620.3,Psi01G015310.1,Psi03G006920.1,Psi10G017760.1,Psi09G002750.1,Psi09G001480.3,Psi01G022620.1,	up
strigolactone biosynthetic process	GO:1901601	Psi14G004470.1,Psi06G022480.4,Psi02G004530.7,	up
strigolactone metabolic process	GO:1901600	Psi14G004470.1,Psi06G022480.4,Psi02G004530.7,	up
quinone metabolic process	GO:1901661	Psi11G008600.1,	up
export from cell	GO:0140352	Psi16G008830.1,Psi06G003140.9,Psi13G006530.2,Psi13G005290.1,Psi05G020480.1,Psi14G000970.3,Psi02G009380.1,Psi02G008240.3,Psi18G010390.6,Psi07G011970.5,Psi19G005980.7,Psi19G003700.1,Psi01G009830.1,Psi01G005730.2,Psi05G016790.21,Psi18G012130.8,Psi09G002720.1,	up
quinone biosynthetic process	GO:1901663	Psi11G008600.1,	up
glycosyl compound metabolic process	GO:1901657	Psi03G018330.1,Psi08G016480.1,Psi01G039210.10,Psi07G000800.18,Psi04G001750.6,Psi08G010140.15,Psi10G016420.3,Psi10G014650.1,Psi01G017340.1,Psi03G018300.1,Psi04G001730.10,Psi04G001740.3,Psi06G003070.1,Psi03G015400.7,Psi14G017250.1,Psi03G018320.1,Psi01G003510.1,Psi18G006230.1,Psi08G011260.1,Psi16G003260.2,Psi01G017330.1,Psi10G011230.1,Psi01G021940.1,Psi17G004940.2,Psi14G007780.13,Psi09G014400.1,Psi0…	up
glycosyl compound biosynthetic process	GO:1901659	Psi03G018330.1,Psi08G016480.1,Psi08G010140.15,Psi01G017340.1,Psi03G018300.1,Psi06G003070.1,Psi03G015400.7,Psi03G018320.1,Psi01G003510.1,Psi16G003260.2,Psi01G017330.1,Psi08G007420.1,Psi07G013060.32,Psi13G011510.1,	up
glycosyl compound catabolic process	GO:1901658	Psi18G006230.1,	up
nucleoside bisphosphate metabolic process	GO:0033865	Psi16G005830.1,Psi09G013630.1,Psi05G015190.1,Psi04G017270.4,Psi01G005230.1,Psi05G015180.1,Psi10G021940.3,	up
nucleoside bisphosphate biosynthetic process	GO:0033866	Psi05G015190.1,Psi01G005230.1,Psi05G015180.1,	up
plant organ development	GO:0099402	Psi14G000170.1,Psi07G006450.2,Psi06G024850.1,Psi07G005430.1,Psi01G001700.1,Psi13G006580.2,Psi11G004970.1,Psi14G010240.1,Psi01G019420.1,Psi18G010960.2,Psi06G015930.3,Psi10G009350.1,Psi10G003740.3,Psi06G004320.1,Psi14G010000.6,Psi06G012130.1,Psi05G014700.1,Psi04G004420.1,Psi10G004790.6,Psi01G013840.1,Psi07G002970.3,Psi08G007160.1,Psi17G007960.1,Psi07G001250.1,Psi06G015680.2,Psi03G010890.13,Psi02G01…	up
response to ketone	GO:1901654	Psi10G020520.1,	up
wound healing	GO:0042060	Psi05G010790.5,Psi01G020640.2,	up
response to acid chemical	GO:0001101	Psi02G008290.1,Psi06G024850.1,Psi03G018330.1,Psi05G018750.4,Psi10G005540.1,Psi15G003330.1,Psi06G015930.3,Psi08G009730.1,Psi01G022640.2,Psi17G012310.3,Psi05G014700.1,Psi17G003140.1,Psi07G001010.3,Psi03G010890.13,Psi17G010300.2,Psi10G008120.1,Psi03G010790.3,Psi02G010460.1,Psi02G012870.9,Psi16G003820.2,Psi01G031890.6,Psi16G003570.3,Psi07G011770.1,Psi15G013610.1,Psi02G007240.1,Psi15G008740.1,Psi09G00…	up
ribonucleoside bisphosphate metabolic process	GO:0033875	Psi16G005830.1,Psi09G013630.1,Psi05G015190.1,Psi04G017270.4,Psi01G005230.1,Psi05G015180.1,Psi10G021940.3,	up
mRNA transcription	GO:0009299	Psi01G027070.1,Psi02G003640.1,Psi13G004640.1,Psi11G009240.1,Psi09G007350.1,	up
protein secretion	GO:0009306	Psi05G020480.1,	up
amine metabolic process	GO:0009308	Psi04G009500.2,Psi12G013130.1,Psi17G013450.2,Psi06G004320.1,Psi10G012380.2,Psi05G017050.7,Psi01G027560.16,Psi01G025410.9,Psi04G015160.2,Psi16G004190.8,Psi08G011140.1,Psi19G007200.1,Psi18G009370.1,Psi16G005380.1,Psi07G006520.20,Psi07G009770.8,Psi15G003920.1,Psi06G004210.2,	up
amine biosynthetic process	GO:0009309	Psi12G013130.1,Psi10G012380.2,Psi04G015160.2,Psi18G009370.1,Psi15G003920.1,	up
amine catabolic process	GO:0009310	Psi17G013450.2,Psi01G025410.9,	up
oligosaccharide metabolic process	GO:0009311	Psi12G006490.3,Psi02G009280.5,Psi05G014840.10,Psi15G007350.7,Psi05G006750.16,Psi10G009550.4,Psi01G011410.12,Psi13G013550.1,Psi07G009030.1,	up
oligosaccharide biosynthetic process	GO:0009312	Psi12G006490.3,Psi02G009280.5,Psi05G014840.10,Psi15G007350.7,Psi05G006750.16,Psi10G009550.4,Psi01G011410.12,Psi07G009030.1,	up
response to radiation	GO:0009314	Psi14G000170.1,Psi05G010480.1,Psi12G013130.1,Psi01G026820.3,PsiUNG000940.1,Psi15G012740.1,Psi08G007280.1,Psi07G001010.3,Psi01G027070.1,Psi02G011270.2,Psi02G014760.2,PsiUNG001230.1,Psi15G013610.1,Psi02G017650.2,Psi16G008830.1,Psi15G004510.5,Psi05G015380.1,Psi04G017340.1,Psi16G003080.5,Psi01G017340.1,Psi09G011180.1,Psi04G011140.1,Psi11G011360.1,Psi12G005680.1,Psi02G019070.1,Psi02G003640.1,Psi19G000…	up
arsenate ion transmembrane transport	GO:1901684	Psi10G006500.2,	up
regulation of response to red or far red light	GO:2000030	Psi14G000170.1,	up
B cell activation	GO:0042113	Psi06G003980.1,	up
regulation of salicylic acid mediated signaling pathway	GO:2000031	Psi15G003330.1,Psi02G007240.1,Psi19G004740.1,Psi07G010440.2,Psi07G014150.3,Psi13G006600.2,Psi17G001470.1,Psi12G002870.2,Psi05G016700.3,	up
regulation of photoperiodism, flowering	GO:2000028	Psi04G017340.1,Psi19G004740.1,Psi09G005380.5,Psi13G006600.2,Psi10G017170.1,Psi15G004310.1,Psi07G011830.1,Psi07G011270.1,Psi03G016530.1,	up
regulation of multicellular organismal development	GO:2000026	Psi14G000170.1,Psi06G024850.1,Psi12G004700.2,Psi14G010240.1,Psi06G015930.3,Psi06G004320.1,Psi05G014700.1,Psi16G000720.2,Psi18G000410.1,Psi10G004790.6,Psi07G011160.1,Psi04G004990.1,Psi06G015680.2,Psi01G027190.1,Psi08G018130.1,Psi14G000750.1,Psi18G008760.1,Psi04G017340.1,Psi16G013400.2,Psi02G009280.5,Psi05G014840.10,Psi12G005680.1,Psi15G012200.1,Psi03G016510.1,Psi10G009410.1,Psi19G004740.1,Psi15G01…	up
regulation of animal organ morphogenesis	GO:2000027	Psi08G008590.6,	up
regulation of leaf development	GO:2000024	Psi01G041520.1,Psi13G005390.1,Psi06G012610.1,Psi08G015320.1,Psi07G012940.5,Psi17G001560.10,	up
neutrophil activation	GO:0042119	Psi18G010390.6,	up
regulation of jasmonic acid mediated signaling pathway	GO:2000022	Psi15G003330.1,Psi18G003200.7,Psi02G007240.1,Psi19G004740.1,Psi07G010440.2,Psi07G014150.3,Psi13G006600.2,Psi17G001470.1,Psi12G002870.2,Psi05G016700.3,	up
regulation of lateral root development	GO:2000023	Psi05G014700.1,Psi02G009490.1,Psi05G016790.21,	up
nitrate metabolic process	GO:0042126	Psi05G015380.1,Psi01G008110.3,Psi15G003440.3,	up
regulation of cell population proliferation	GO:0042127	Psi06G015930.3,Psi07G000800.18,Psi03G012070.1,Psi18G008760.1,Psi16G013400.2,Psi04G004630.1,Psi07G004340.1,Psi02G000340.4,Psi14G009010.6,Psi12G007890.3,Psi11G005190.1,Psi06G010500.1,Psi10G021940.3,Psi03G012080.2,Psi18G003660.3,Psi06G022860.2,Psi02G005220.18,Psi06G010760.6,	up
nitrate assimilation	GO:0042128	Psi05G015380.1,Psi01G008110.3,Psi15G003440.3,	up
regulation of auxin polar transport	GO:2000012	Psi07G011160.1,Psi09G004450.1,Psi08G003780.1,Psi03G010200.5,	up
RNA-templated transcription	GO:0001172	Psi18G002580.4,	up
neurotransmitter metabolic process	GO:0042133	Psi13G004630.1,Psi05G015380.1,Psi15G003920.1,	up
regulation of protein localization to cell surface	GO:2000008	Psi09G007430.1,	up
cellular response to oxygen-containing compound	GO:1901701	Psi02G009320.7,Psi14G000170.1,Psi02G008290.1,Psi05G018750.4,Psi01G000670.1,Psi15G003330.1,Psi18G003200.7,Psi08G009730.1,Psi08G007280.1,Psi17G007960.1,Psi03G010890.13,Psi10G016420.3,Psi02G012870.9,Psi16G003820.2,Psi13G005560.1,Psi03G021360.1,Psi02G007240.1,Psi15G008740.1,Psi01G015030.1,Psi14G000750.1,Psi15G004510.5,Psi02G021440.10,Psi09G005960.12,Psi01G037990.1,Psi01G017340.1,Psi01G004310.1,Psi18G…	up
neurotransmitter biosynthetic process	GO:0042136	Psi13G004630.1,Psi05G015380.1,Psi15G003920.1,	up
response to oxygen-containing compound	GO:1901700	Psi02G009320.7,Psi01G009230.1,Psi14G000170.1,Psi02G008290.1,Psi06G024850.1,Psi03G018330.1,Psi01G026820.3,Psi05G018750.4,Psi14G011140.1,Psi10G005540.1,Psi01G000670.1,Psi15G003330.1,Psi06G015930.3,Psi18G003200.7,Psi08G009730.1,Psi01G022640.2,Psi17G012310.3,Psi05G014700.1,Psi17G003140.1,Psi08G007280.1,Psi07G001010.3,Psi17G007960.1,Psi07G002610.1,Psi03G010890.13,Psi17G010300.2,Psi10G016420.3,Psi10G00…	up
meiotic DNA double-strand break formation	GO:0042138	Psi10G003620.4,Psi06G016860.3,	up
cellular response to nitrogen compound	GO:1901699	Psi08G009730.1,Psi10G016420.3,Psi03G012070.1,Psi09G005960.12,Psi18G000860.5,Psi17G009550.1,Psi10G008030.2,Psi09G000980.1,Psi01G027420.1,Psi10G008020.6,Psi09G000990.1,Psi18G002580.4,Psi10G016630.16,Psi02G000700.12,Psi06G025640.3,Psi05G008800.1,Psi01G025720.8,Psi10G016410.2,Psi03G012080.2,Psi18G003660.3,Psi06G022860.2,Psi04G010510.2,Psi08G009740.1,	up
response to nitrogen compound	GO:1901698	Psi01G009230.1,Psi15G003330.1,Psi08G009730.1,Psi01G022640.2,Psi10G016420.3,Psi03G010790.3,Psi01G031890.6,Psi14G003640.1,Psi16G003570.3,Psi03G012070.1,Psi02G007240.1,Psi15G008740.1,Psi09G001710.1,Psi05G013000.5,Psi01G015030.1,Psi14G000750.1,Psi15G008490.2,Psi09G005960.12,Psi18G000860.5,Psi17G009550.1,Psi02G025460.4,Psi03G008450.8,Psi05G010790.5,Psi10G008030.2,Psi19G004740.1,Psi09G000980.1,Psi10G02…	up
positive regulation of ubiquitin-dependent protein catabolic process	GO:2000060	Psi08G019490.3,Psi14G003190.15,	up
retrograde transport, endosome to Golgi	GO:0042147	Psi19G009210.11,Psi07G006150.1,Psi08G011860.22,	up
regulation of ubiquitin-dependent protein catabolic process	GO:2000058	Psi08G019490.3,Psi14G003190.15,	up
strand invasion	GO:0042148	Psi10G007350.10,	up
regulation of non-canonical Wnt signaling pathway	GO:2000050	Psi08G008590.6,	up
lipoprotein metabolic process	GO:0042157	Psi06G023800.1,Psi03G015310.2,	up
lipoprotein biosynthetic process	GO:0042158	Psi03G015310.2,	up
lipoprotein catabolic process	GO:0042159	Psi06G023800.1,	up
synaptic vesicle cycle	GO:0099504	Psi13G006530.2,Psi09G002720.1,	up
phospholipid catabolic process	GO:0009395	Psi09G006750.2,Psi13G007300.5,	up
regulation of G1/S transition of mitotic cell cycle	GO:2000045	Psi15G009040.1,Psi14G009010.6,	up
folic acid-containing compound biosynthetic process	GO:0009396	Psi09G011430.9,	up
regulation of stomatal complex development	GO:2000038	Psi08G018130.1,Psi01G017410.8,Psi03G005000.7,Psi18G003240.7,Psi02G001720.13,	up
regulation of stem cell population maintenance	GO:2000036	Psi10G017790.1,Psi08G006210.1,	up
toxin biosynthetic process	GO:0009403	Psi02G012870.9,Psi11G011360.1,Psi01G039160.4,	up
regulation of stomatal complex patterning	GO:2000037	Psi16G013400.2,Psi06G010500.1,	up
toxin metabolic process	GO:0009404	Psi02G012870.9,Psi01G040450.1,Psi11G011360.1,Psi11G009540.1,Psi06G002140.1,Psi01G040430.1,Psi14G011580.1,Psi17G012750.2,Psi16G002200.1,Psi16G009810.1,Psi02G020550.2,Psi01G039160.4,Psi16G009800.1,	up
regulation of seed maturation	GO:2000034	Psi16G006060.3,Psi09G005380.5,Psi07G012940.5,Psi17G001560.10,	up
obsolete pathogenesis	GO:0009405	Psi09G006750.2,Psi13G007300.5,	up
regulation of stem cell division	GO:2000035	Psi03G011960.1,Psi02G010930.2,	up
regulation of secondary shoot formation	GO:2000032	Psi12G004700.2,Psi02G009280.5,Psi05G014840.10,Psi10G011040.1,Psi05G006750.16,Psi11G004680.2,Psi15G005070.1,Psi07G011830.1,Psi08G019970.1,Psi07G009030.1,	up
toxin catabolic process	GO:0009407	Psi01G040450.1,Psi11G009540.1,Psi06G002140.1,Psi01G040430.1,Psi14G011580.1,Psi17G012750.2,Psi16G002200.1,Psi16G009810.1,Psi02G020550.2,Psi16G009800.1,	up
vesicle cytoskeletal trafficking	GO:0099518	Psi08G016150.3,Psi10G006240.1,	up
regulation of seed dormancy process	GO:2000033	Psi07G012940.5,Psi17G001560.10,	up
response to heat	GO:0009408	Psi02G008290.1,Psi07G001010.3,Psi10G024020.1,Psi10G000770.2,Psi05G017920.1,Psi06G015840.1,Psi11G006100.2,Psi06G002140.1,Psi02G009380.1,Psi05G002190.1,Psi07G009190.2,Psi19G000690.1,Psi19G003690.1,Psi16G002200.1,Psi05G006630.1,Psi08G005630.1,Psi16G009810.1,Psi02G014650.1,Psi05G015660.1,Psi08G020380.1,Psi19G000670.1,Psi09G002190.2,Psi02G014660.1,Psi06G019040.6,Psi16G009800.1,Psi11G009010.1,	up
regulation of protein catabolic process	GO:0042176	Psi08G019490.3,Psi09G009360.2,Psi14G003190.15,Psi07G012940.5,Psi17G001560.10,	up
response to cold	GO:0009409	Psi02G008290.1,Psi14G011140.1,Psi15G012740.1,Psi08G015980.3,Psi07G001010.3,Psi01G009270.11,Psi19G009940.1,Psi15G008740.1,Psi02G017650.2,Psi09G011180.1,Psi16G009570.1,Psi03G016510.1,Psi10G007220.1,Psi10G022540.1,Psi01G004130.1,Psi14G009160.3,Psi09G003820.5,Psi06G008260.1,Psi17G012410.11,Psi04G015160.2,Psi18G005940.1,Psi10G007210.1,Psi05G017920.1,Psi10G018220.1,Psi06G015840.1,Psi12G003240.2,Psi18G0…	up
regulation of Wnt signaling pathway, planar cell polarity pathway	GO:2000095	Psi08G008590.6,	up
negative regulation of protein catabolic process	GO:0042177	Psi09G009360.2,	up
response to xenobiotic stimulus	GO:0009410	Psi01G009230.1,Psi02G008290.1,Psi01G000670.1,Psi15G003330.1,Psi06G015930.3,Psi08G009730.1,Psi01G022640.2,Psi17G012310.3,Psi05G014700.1,Psi08G007280.1,Psi12G007610.1,Psi07G001010.3,Psi10G010370.1,Psi11G009930.1,Psi10G021460.1,Psi04G005770.8,Psi10G016420.3,Psi08G018130.1,Psi10G010730.10,Psi14G003640.1,Psi16G003570.3,Psi03G012070.1,Psi15G013610.1,Psi02G007240.1,Psi15G008740.1,Psi13G004630.1,Psi06G01…	up
xenobiotic catabolic process	GO:0042178	Psi10G010370.1,Psi01G041390.1,Psi18G010390.6,Psi11G013270.4,Psi09G005890.1,	up
response to UV	GO:0009411	Psi05G010480.1,Psi12G013130.1,Psi08G007280.1,Psi07G001010.3,Psi16G008830.1,Psi19G000440.1,Psi07G001670.1,Psi05G010860.2,Psi05G008800.1,	up
cellular ketone metabolic process	GO:0042180	Psi01G037990.1,Psi12G013110.1,Psi17G013440.1,Psi11G008610.1,Psi04G007040.1,Psi04G007010.1,Psi03G014440.1,Psi01G003730.4,Psi17G013340.1,Psi11G008580.1,Psi11G008600.1,Psi11G008590.1,Psi15G014070.1,Psi01G007650.2,	up
ketone biosynthetic process	GO:0042181	Psi11G008610.1,Psi11G008580.1,Psi11G008600.1,Psi11G008590.1,	up
response to flooding	GO:0009413	Psi18G005940.1,Psi06G012830.1,	up
response to water deprivation	GO:0009414	Psi06G024850.1,Psi10G005540.1,Psi15G003330.1,Psi07G001010.3,Psi10G008120.1,Psi03G010790.3,Psi16G003570.3,Psi02G007240.1,Psi09G001710.1,Psi14G010920.1,Psi14G000750.1,Psi15G004510.5,Psi07G013760.8,Psi03G020740.3,Psi16G002280.40,Psi10G009410.1,Psi19G004740.1,Psi03G002800.1,Psi07G010440.2,Psi17G012410.11,Psi01G008110.3,Psi04G000720.1,Psi18G005940.1,Psi05G005960.13,Psi02G019890.1,Psi06G003160.2,Psi08G…	up
ketone catabolic process	GO:0042182	Psi17G013440.1,Psi11G008610.1,Psi04G007040.1,Psi04G007010.1,Psi17G013340.1,Psi11G008580.1,Psi11G008590.1,	up
response to water	GO:0009415	Psi06G024850.1,Psi10G005540.1,Psi15G003330.1,Psi07G001010.3,Psi10G008120.1,Psi03G010790.3,Psi16G003570.3,Psi02G007240.1,Psi09G001710.1,Psi14G010920.1,Psi14G000750.1,Psi15G004510.5,Psi07G013760.8,Psi03G020740.3,Psi16G002280.40,Psi10G009410.1,Psi19G004740.1,Psi03G002800.1,Psi07G010440.2,Psi17G012410.11,Psi01G008110.3,Psi04G000720.1,Psi18G005940.1,Psi05G005960.13,Psi02G019890.1,Psi06G003160.2,Psi08G…	up
response to light stimulus	GO:0009416	Psi14G000170.1,Psi05G010480.1,Psi12G013130.1,Psi01G026820.3,PsiUNG000940.1,Psi15G012740.1,Psi08G007280.1,Psi07G001010.3,Psi01G027070.1,Psi02G011270.2,Psi02G014760.2,PsiUNG001230.1,Psi15G013610.1,Psi02G017650.2,Psi16G008830.1,Psi15G004510.5,Psi05G015380.1,Psi04G017340.1,Psi01G017340.1,Psi09G011180.1,Psi04G011140.1,Psi11G011360.1,Psi12G005680.1,Psi02G019070.1,Psi02G003640.1,Psi19G000440.1,Psi19G004…	up
response to lipid	GO:0033993	Psi02G009320.7,Psi02G008290.1,Psi03G018330.1,Psi05G018750.4,Psi14G011140.1,Psi15G003330.1,Psi18G003200.7,Psi08G009730.1,Psi01G022640.2,Psi17G012310.3,Psi05G014700.1,Psi17G003140.1,Psi07G002610.1,Psi03G010890.13,Psi17G010300.2,Psi10G008120.1,Psi02G010460.1,Psi02G012870.9,Psi16G003820.2,Psi18G006630.3,Psi14G003340.18,Psi07G011770.1,Psi02G007240.1,Psi15G008740.1,Psi01G015030.1,Psi14G000750.1,Psi15G0…	up
trans-synaptic signaling	GO:0099537	Psi13G006530.2,Psi01G009830.1,Psi09G002720.1,	up
synaptic signaling	GO:0099536	Psi13G006530.2,Psi01G009830.1,Psi09G002720.1,	up
regulation of response to water deprivation	GO:2000070	Psi03G020740.3,Psi03G014440.1,Psi01G007650.2,	up
regulation of post-embryonic root development	GO:2000069	Psi05G014700.1,Psi03G011960.1,Psi02G009490.1,Psi05G016790.21,Psi02G010930.2,	up
NAD biosynthetic process	GO:0009435	Psi12G007610.1,Psi10G010370.1,	up
regulation of root morphogenesis	GO:2000067	Psi06G015930.3,Psi18G008760.1,Psi03G011140.1,	up
methylglyoxal metabolic process	GO:0009438	Psi17G013440.1,Psi04G007040.1,Psi04G007010.1,Psi17G013340.1,	up
negative regulation of stomatal complex development	GO:2000122	Psi08G018130.1,Psi02G001720.13,	up
positive regulation of stomatal complex development	GO:2000123	Psi01G017410.8,Psi03G005000.7,Psi18G003240.7,	up
putrescine metabolic process	GO:0009445	Psi04G015160.2,	up
terpene metabolic process	GO:0042214	Psi14G004470.1,Psi02G012870.9,Psi06G022480.4,Psi01G029580.2,Psi01G026110.2,	up
putrescine biosynthetic process	GO:0009446	Psi04G015160.2,	up
1-aminocyclopropane-1-carboxylate biosynthetic process	GO:0042218	Psi18G006300.4,Psi06G014050.3,Psi03G007200.2,	up
regulation of cysteine-type endopeptidase activity	GO:2000116	Psi14G013450.1,	up
RNA modification	GO:0009451	Psi18G002820.1,Psi02G013810.1,Psi10G017130.1,Psi14G010520.1,Psi08G013200.1,Psi13G012480.1,Psi08G011140.1,Psi05G017740.7,Psi12G006910.1,Psi03G003410.1,Psi16G009340.1,	up
negative regulation of cysteine-type endopeptidase activity	GO:2000117	Psi14G013450.1,	up
regulation of establishment of cell polarity	GO:2000114	Psi13G009550.1,	up
response to chemical	GO:0042221	Psi02G009320.7,Psi01G009230.1,Psi03G019230.3,Psi14G000170.1,Psi02G008290.1,Psi07G006450.2,Psi06G024850.1,Psi03G012230.1,Psi03G018330.1,Psi15G005860.3,Psi08G021350.1,Psi01G026820.3,Psi08G016480.1,Psi05G018750.4,Psi01G016870.1,Psi14G011140.1,Psi10G005540.1,PsiUNG000940.1,Psi01G000670.1,Psi15G003330.1,Psi06G015930.3,Psi14G011510.1,Psi01G007550.1,Psi18G003200.7,Psi10G003740.3,Psi08G009730.1,Psi01G022…	up
reciprocal homologous recombination	GO:0140527	Psi10G003620.4,Psi06G016860.3,Psi01G025470.1,Psi10G007350.10,Psi01G025480.1,Psi01G015250.2,	up
obsolete regulation of cellular macromolecule biosynthetic process	GO:2000112	Psi01G009230.1,Psi03G019230.3,Psi02G008290.1,Psi07G006450.2,Psi06G024850.1,Psi03G013490.2,Psi12G004700.2,Psi13G006580.2,Psi04G012070.2,Psi14G010240.1,Psi09G013510.1,Psi15G003330.1,Psi06G015930.3,Psi03G010950.2,Psi10G003740.3,Psi17G010990.6,Psi01G006160.1,Psi01G022640.2,Psi09G008390.3,Psi08G015980.3,Psi06G012130.1,Psi05G014700.1,Psi10G004790.6,Psi07G000800.18,Psi01G013840.1,Psi13G004260.6,Psi04G02…	up
ribonucleoside bisphosphate biosynthetic process	GO:0034030	Psi05G015190.1,Psi01G005230.1,Psi05G015180.1,	up
obsolete negative regulation of cellular macromolecule biosynthetic process	GO:2000113	Psi06G015930.3,Psi17G010990.6,Psi01G013840.1,Psi10G005780.3,Psi03G012070.1,Psi03G021360.1,Psi08G014530.1,Psi18G008760.1,Psi16G007050.1,Psi19G000440.1,Psi06G015020.2,Psi15G009040.1,Psi09G005380.5,Psi14G009160.3,Psi11G000160.1,Psi08G005720.6,Psi17G004940.2,Psi05G018830.1,Psi03G012080.2,Psi08G015320.1,Psi18G003660.3,Psi06G019350.8,Psi18G007510.3,Psi06G022860.2,Psi14G013980.4,Psi10G007890.1,Psi18G007…	up
purine nucleoside bisphosphate metabolic process	GO:0034032	Psi16G005830.1,Psi09G013630.1,Psi05G015190.1,Psi04G017270.4,Psi01G005230.1,Psi05G015180.1,Psi10G021940.3,	up
purine nucleoside bisphosphate biosynthetic process	GO:0034033	Psi05G015190.1,Psi01G005230.1,Psi05G015180.1,	up
beta-glucoside metabolic process	GO:1901804	Psi13G011510.1,	up
beta-glucoside biosynthetic process	GO:1901806	Psi13G011510.1,	up
positive regulation of proteasomal protein catabolic process	GO:1901800	Psi08G019490.3,Psi14G003190.15,	up
negative regulation of DNA-templated DNA replication	GO:2000104	Psi15G009040.1,Psi02G005220.18,Psi15G006960.2,	up
defense response to symbiont	GO:0140546	Psi11G006840.3,Psi18G002580.4,Psi10G016630.16,Psi04G007770.1,Psi17G009720.1,Psi04G007790.1,Psi01G020660.4,	up
programmed cell death induced by symbiont	GO:0034050	Psi01G012910.1,Psi03G009460.4,Psi01G012930.1,Psi15G008720.7,Psi03G009450.1,Psi04G007770.1,Psi07G007550.1,Psi03G019390.1,Psi05G002870.4,Psi07G007580.1,Psi11G014560.2,Psi04G007790.1,Psi03G009470.1,Psi03G019420.1,Psi11G014570.1,Psi06G012960.2,Psi01G012940.1,Psi01G012820.5,	up
inorganic ion import across plasma membrane	GO:0099587	Psi01G006370.2,Psi01G006380.5,Psi06G014560.1,	up
establishment of planar polarity of embryonic epithelium	GO:0042249	Psi08G008590.6,	up
response to anoxia	GO:0034059	Psi18G005940.1,Psi06G012830.1,Psi12G006210.1,Psi14G011030.1,Psi06G009450.1,	up
negative regulation of cell motility	GO:2000146	Psi01G009830.1,	up
ribosome biogenesis	GO:0042254	Psi01G002990.1,Psi10G015150.1,Psi18G004780.2,Psi01G034950.1,	up
positive regulation of DNA-templated transcription initiation	GO:2000144	Psi06G003980.1,	up
ribosome assembly	GO:0042255	Psi18G004780.2,Psi01G034950.1,	up
regulation of cell motility	GO:2000145	Psi08G018750.4,Psi01G020640.2,Psi01G009830.1,	up
regulation of DNA-templated transcription initiation	GO:2000142	Psi06G003980.1,	up
lateral attachment of mitotic spindle microtubules to kinetochore	GO:0099607	Psi14G000740.41,	up
microtubule plus-end directed mitotic chromosome migration	GO:0099606	Psi14G000740.41,	up
negative regulation of G1/S transition of mitotic cell cycle	GO:2000134	Psi14G009010.6,	up
ribosomal small subunit biogenesis	GO:0042274	Psi01G034950.1,	up
positive regulation of protein depolymerization	GO:1901881	Psi03G015310.2,	up
negative regulation of protein depolymerization	GO:1901880	Psi12G005480.1,Psi06G025730.1,	up
purine nucleoside metabolic process	GO:0042278	Psi17G004940.2,Psi08G007420.1,	up
regulation of phosphate transmembrane transport	GO:2000185	Psi04G003910.10,Psi11G004510.1,	up
regulation of protein depolymerization	GO:1901879	Psi03G015310.2,Psi12G005480.1,Psi06G025730.1,	up
formation of extrachromosomal circular DNA	GO:0001325	Psi13G014290.1,	up
regulation of planar cell polarity pathway involved in neural tube closure	GO:2000167	Psi08G008590.6,	up
signal release from synapse	GO:0099643	Psi13G006530.2,Psi01G009830.1,Psi09G002720.1,	up
homotypic cell-cell adhesion	GO:0034109	Psi01G032090.6,	up
regulation of homotypic cell-cell adhesion	GO:0034110	Psi01G032090.6,	up
positive regulation of homotypic cell-cell adhesion	GO:0034112	Psi01G032090.6,	up
regulation of fatty acid biosynthetic process	GO:0042304	Psi01G037990.1,Psi01G003730.4,	up
embryo sac development	GO:0009553	Psi10G015360.6,Psi10G003620.4,Psi07G011160.1,Psi17G012580.2,Psi15G008740.1,Psi06G016860.3,Psi17G004930.1,Psi01G013650.1,Psi15G004500.3,Psi17G004990.2,Psi03G011140.1,Psi01G039670.2,Psi12G004210.1,Psi02G015890.3,Psi15G007340.2,Psi10G015350.1,Psi11G011930.3,Psi12G004200.2,Psi01G042710.1,Psi11G014170.1,Psi08G007840.3,Psi14G015120.1,	up
megasporogenesis	GO:0009554	Psi01G013650.1,Psi02G015890.3,Psi14G015120.1,	up
pollen development	GO:0009555	Psi10G003620.4,Psi16G005830.1,Psi17G012580.2,Psi15G008740.1,Psi01G005230.1,Psi06G016860.3,Psi15G009980.1,Psi17G004930.1,Psi10G015800.4,Psi09G002400.3,Psi15G004500.3,Psi03G006560.2,Psi08G018750.4,Psi13G011400.1,Psi01G042380.1,Psi15G008720.7,Psi14G005060.2,Psi08G006900.3,Psi06G017220.5,Psi08G005650.3,Psi02G004350.5,Psi01G039670.2,Psi10G007000.7,Psi12G004210.1,Psi16G013410.2,Psi05G016170.10,Psi05G00…	up
microsporogenesis	GO:0009556	Psi15G009980.1,Psi03G006560.2,Psi08G018750.4,Psi13G011400.1,Psi05G016170.10,Psi01G042850.6,Psi02G015890.3,Psi15G013410.1,Psi01G015580.6,Psi02G007760.17,	up
regulation of phosphorylation	GO:0042325	Psi08G018750.4,Psi05G002770.2,Psi10G008300.1,Psi15G009420.5,Psi12G008370.1,Psi16G004710.1,Psi08G014050.5,Psi04G018270.1,Psi14G000740.41,Psi10G022890.3,Psi05G013090.1,	up
embryo sac cellularization	GO:0009558	Psi15G004500.3,Psi12G004210.1,Psi12G004200.2,	up
embryo sac central cell differentiation	GO:0009559	Psi17G004930.1,Psi17G004990.2,Psi15G007340.2,Psi01G042710.1,Psi11G014170.1,	up
positive regulation of phosphorylation	GO:0042327	Psi05G002770.2,Psi10G008300.1,Psi16G004710.1,Psi08G014050.5,Psi04G018270.1,Psi14G000740.41,Psi05G013090.1,	up
positive regulation of cell septum assembly	GO:1901893	Psi11G011970.1,	up
megagametogenesis	GO:0009561	Psi10G003620.4,Psi17G004930.1,Psi15G004500.3,Psi17G004990.2,Psi12G004210.1,Psi15G007340.2,Psi12G004200.2,Psi01G042710.1,Psi11G014170.1,	up
taxis	GO:0042330	Psi06G023800.1,Psi01G022420.1,Psi19G005950.1,Psi15G003920.1,Psi19G005960.6,	up
regulation of cell septum assembly	GO:1901891	Psi11G011970.1,	up
fertilization	GO:0009566	Psi09G007430.1,	up
cuticle development	GO:0042335	Psi09G014770.4,Psi03G014440.1,Psi01G007650.2,Psi13G013550.1,	up
double fertilization forming a zygote and endosperm	GO:0009567	Psi09G007430.1,	up
negative regulation of reproductive process	GO:2000242	Psi04G017340.1,Psi03G016510.1,Psi19G004740.1,Psi09G005380.5,Psi03G016520.1,Psi13G006600.2,Psi09G015450.1,Psi07G011830.1,Psi03G016530.1,	up
positive regulation of reproductive process	GO:2000243	Psi18G000410.1,Psi07G011160.1,Psi06G005330.3,	up
detection of external stimulus	GO:0009581	Psi01G022420.1,Psi13G007230.1,Psi06G020870.17,Psi06G025730.1,Psi06G024750.1,	up
detection of abiotic stimulus	GO:0009582	Psi01G022420.1,Psi13G007230.1,Psi06G020870.17,Psi06G025730.1,Psi06G024750.1,	up
regulation of reproductive process	GO:2000241	Psi06G024850.1,Psi18G000410.1,Psi07G011160.1,Psi01G027190.1,Psi04G017340.1,Psi12G005680.1,Psi03G016510.1,Psi19G004740.1,Psi09G007430.1,Psi16G006060.3,Psi09G005380.5,Psi18G007340.1,Psi03G005540.2,Psi07G006580.1,Psi04G004450.1,Psi14G014930.40,Psi06G007290.7,Psi05G016170.10,Psi05G021900.1,Psi03G016520.1,Psi13G006600.2,Psi14G010960.1,Psi06G005330.3,Psi10G017170.1,Psi15G006250.1,Psi09G015450.1,Psi15G0…	up
detection of light stimulus	GO:0009583	Psi06G025730.1,Psi06G024750.1,	up
red, far-red light phototransduction	GO:0009585	Psi06G025730.1,Psi06G024750.1,	up
vitamin E metabolic process	GO:0042360	Psi09G014730.1,Psi07G013060.32,	up
detection of chemical stimulus	GO:0009593	Psi19G009260.1,	up
fat-soluble vitamin biosynthetic process	GO:0042362	Psi09G014730.1,Psi07G013060.32,	up
water-soluble vitamin biosynthetic process	GO:0042364	Psi10G024020.1,Psi02G017680.2,Psi17G004020.1,Psi08G005630.1,Psi18G003820.8,	up
response to host	GO:0075136	PsiUNG000940.1,PsiUNG001230.1,Psi03G020680.2,Psi01G001120.2,Psi03G020690.1,	up
regulation of protein acetylation	GO:1901983	Psi06G003980.1,	up
response to external stimulus	GO:0009605	Psi02G008290.1,Psi03G018330.1,Psi01G026820.3,Psi01G016870.1,Psi14G011140.1,PsiUNG000940.1,Psi15G003330.1,Psi08G009730.1,Psi17G012310.3,Psi11G009930.1,Psi03G010890.13,Psi01G026300.1,Psi12G009650.1,Psi10G016420.3,Psi01G012910.1,Psi05G007260.7,Psi06G023800.1,Psi10G006190.1,Psi17G006660.1,Psi01G035160.2,Psi16G003820.2,Psi01G014670.5,Psi03G019190.1,Psi01G024900.1,Psi16G003570.3,PsiUNG001230.1,Psi02G00…	up
regulation of root development	GO:2000280	Psi06G024850.1,Psi14G010240.1,Psi06G015930.3,Psi05G014700.1,Psi10G004790.6,Psi18G008760.1,Psi15G012200.1,Psi16G006060.3,Psi17G011230.2,Psi03G011140.1,Psi17G011210.1,Psi14G010960.1,Psi14G011030.1,Psi03G011960.1,Psi17G011240.3,Psi04G013610.5,Psi02G009490.1,Psi05G016790.21,Psi02G010930.2,Psi02G019210.1,Psi12G011250.1,	up
tropism	GO:0009606	Psi16G008830.1,Psi16G002280.40,Psi02G010610.2,Psi03G005540.2,Psi09G008580.7,Psi11G006100.2,Psi10G003870.1,Psi18G012910.7,Psi02G000700.12,Psi08G015320.1,Psi01G028400.1,Psi18G012130.8,Psi09G012670.1,Psi04G000090.1,Psi05G013090.1,Psi01G031520.5,Psi10G010100.1,Psi01G026110.2,	up
response to biotic stimulus	GO:0009607	Psi02G008290.1,Psi03G018330.1,Psi01G016870.1,Psi14G011140.1,PsiUNG000940.1,Psi15G003330.1,Psi08G009730.1,Psi17G012310.3,Psi11G009930.1,Psi03G010890.13,Psi01G026300.1,Psi12G009650.1,Psi10G016420.3,Psi01G012910.1,Psi05G007260.7,Psi17G006660.1,Psi01G035160.2,Psi16G003820.2,Psi01G014670.5,Psi03G019190.1,Psi01G024900.1,PsiUNG001230.1,Psi02G007240.1,Psi16G005400.1,Psi01G015030.1,Psi16G008830.1,Psi07G01…	up
regulation of DNA biosynthetic process	GO:2000278	Psi02G004000.1,Psi15G008740.1,Psi06G008250.1,Psi05G019870.1,Psi16G009540.1,	up
response to symbiont	GO:0009608	Psi05G015380.1,Psi10G022910.3,Psi08G000880.1,Psi10G017170.1,Psi18G003660.3,Psi02G001810.7,Psi07G001260.19,Psi06G022860.2,Psi17G011980.2,	up
response to symbiotic bacterium	GO:0009609	Psi10G017170.1,	up
response to symbiotic fungus	GO:0009610	Psi05G015380.1,Psi10G017170.1,Psi18G003660.3,Psi02G001810.7,Psi07G001260.19,Psi06G022860.2,Psi17G011980.2,	up
response to wounding	GO:0009611	Psi02G008290.1,Psi03G018330.1,Psi01G001700.1,Psi18G003200.7,Psi09G013630.1,Psi17G012310.3,Psi13G010060.2,Psi04G017270.4,Psi15G008740.1,Psi15G008490.2,Psi02G021440.10,Psi09G011180.1,Psi03G018300.1,Psi02G025460.4,Psi04G002920.1,Psi01G029640.39,Psi05G010790.5,Psi06G021350.1,Psi03G006200.1,Psi03G011630.1,Psi03G019890.2,Psi17G011230.2,Psi05G006280.23,Psi04G015160.2,Psi03G018320.1,Psi17G012560.1,Psi01G…	up
response to mechanical stimulus	GO:0009612	Psi01G022420.1,Psi13G007230.1,Psi05G017920.1,Psi06G015840.1,Psi06G020870.17,Psi03G007200.2,Psi05G013090.1,	up
response to virus	GO:0009615	Psi11G006840.3,Psi18G002580.4,Psi10G016630.16,Psi04G007770.1,Psi05G009110.32,Psi17G009720.1,Psi04G007790.1,Psi01G020660.4,Psi08G001110.2,	up
positive regulation of mitotic sister chromatid separation	GO:1901970	Psi14G003190.15,	up
RNAi-mediated antiviral immune response	GO:0009616	Psi18G002580.4,Psi10G016630.16,Psi01G020660.4,	up
response to bacterium	GO:0009617	PsiUNG000940.1,Psi15G003330.1,Psi08G009730.1,Psi17G012310.3,Psi03G010890.13,Psi10G016420.3,Psi05G007260.7,Psi17G006660.1,Psi16G003820.2,PsiUNG001230.1,Psi02G007240.1,Psi16G005400.1,Psi01G015030.1,Psi12G009980.1,Psi17G000470.1,Psi01G037990.1,Psi18G000860.5,Psi02G025460.4,Psi11G006840.3,Psi17G000380.1,Psi10G009410.1,Psi19G004740.1,Psi19G002750.1,Psi10G024020.1,Psi03G006200.1,Psi01G033550.1,Psi10G02…	up
non-membrane-bounded organelle assembly	GO:0140694	Psi04G002800.8,Psi15G004500.3,Psi12G004210.1,Psi18G004780.2,Psi11G002610.1,Psi01G034950.1,Psi06G009510.1,Psi14G000740.41,Psi12G004200.2,Psi07G013120.16,Psi17G001050.1,	up
response to fungus	GO:0009620	Psi01G016870.1,Psi14G011140.1,PsiUNG000940.1,Psi15G003330.1,Psi08G009730.1,Psi17G012310.3,Psi12G009650.1,Psi17G006660.1,PsiUNG001230.1,Psi02G007240.1,Psi07G013760.8,Psi05G015380.1,Psi13G004450.1,Psi13G005750.5,Psi11G006840.3,Psi16G012310.1,Psi19G004740.1,Psi06G021350.1,Psi15G013740.4,Psi03G006200.1,Psi05G009930.5,Psi07G010440.2,Psi11G011170.1,Psi17G011230.2,Psi15G008720.7,Psi03G020680.2,Psi01G041…	up
regulation of membrane potential	GO:0042391	Psi16G000720.2,Psi01G032090.6,Psi17G012410.11,Psi18G003400.31,Psi06G014560.1,Psi04G007690.17,	up
response to nematode	GO:0009624	Psi01G026300.1,Psi01G014670.5,Psi01G024900.1,Psi16G008830.1,Psi17G014280.1,Psi02G011030.13,Psi02G019190.3,Psi03G007890.12,Psi19G003060.1,Psi03G000070.5,Psi01G039670.2,Psi02G020080.10,Psi18G003400.31,Psi08G017860.7,Psi10G022260.1,Psi09G000140.1,Psi14G010230.1,Psi11G011930.3,Psi02G012850.1,Psi13G004990.1,Psi04G006390.9,Psi06G010760.6,	up
regulation of cutin biosynthetic process	GO:1901957	Psi03G014440.1,Psi01G003730.4,Psi01G007650.2,Psi10G022890.3,	up
response to insect	GO:0009625	Psi01G029580.2,Psi11G005760.1,	up
plant-type hypersensitive response	GO:0009626	Psi01G012910.1,Psi03G009460.4,Psi01G012930.1,Psi15G008720.7,Psi03G009450.1,Psi04G007770.1,Psi07G007550.1,Psi03G019390.1,Psi05G002870.4,Psi07G007580.1,Psi11G014560.2,Psi04G007790.1,Psi03G009470.1,Psi03G019420.1,Psi11G014570.1,Psi06G012960.2,Psi01G012940.1,Psi01G012820.5,	up
positive regulation of cutin biosynthetic process	GO:1901959	Psi03G014440.1,Psi01G003730.4,Psi01G007650.2,Psi10G022890.3,	up
systemic acquired resistance	GO:0009627	Psi08G009730.1,Psi17G012310.3,Psi03G006200.1,Psi17G012560.1,Psi17G012540.1,Psi03G003620.2,Psi05G012230.1,Psi13G006400.5,Psi06G012960.2,Psi08G009740.1,Psi17G012520.1,	up
response to abiotic stimulus	GO:0009628	Psi02G009320.7,Psi14G000170.1,Psi02G008290.1,Psi05G010480.1,Psi06G024850.1,Psi12G013130.1,Psi01G026820.3,Psi14G011140.1,Psi10G005540.1,PsiUNG000940.1,Psi11G011760.1,Psi15G003330.1,Psi15G012740.1,Psi09G013630.1,Psi08G015980.3,Psi08G007280.1,Psi07G001010.3,Psi01G027070.1,Psi02G011270.2,Psi04G005770.8,Psi10G008120.1,Psi02G018760.1,Psi01G009270.11,Psi03G010790.3,Psi02G014760.2,Psi19G009940.1,Psi04G01…	up
response to gravity	GO:0009629	Psi16G008830.1,Psi16G002280.40,Psi17G007280.4,Psi02G010610.2,Psi03G005540.2,Psi09G008580.7,Psi11G006100.2,Psi10G003870.1,Psi18G012910.7,Psi02G000700.12,Psi08G015320.1,Psi01G028400.1,Psi18G012130.8,Psi09G012670.1,Psi04G000090.1,Psi01G031520.5,Psi10G010100.1,Psi01G026110.2,	up
gravitropism	GO:0009630	Psi16G008830.1,Psi16G002280.40,Psi02G010610.2,Psi03G005540.2,Psi09G008580.7,Psi11G006100.2,Psi10G003870.1,Psi18G012910.7,Psi02G000700.12,Psi08G015320.1,Psi01G028400.1,Psi18G012130.8,Psi09G012670.1,Psi04G000090.1,Psi01G031520.5,Psi10G010100.1,Psi01G026110.2,	up
cellular modified amino acid biosynthetic process	GO:0042398	Psi09G011430.9,	up
cold acclimation	GO:0009631	Psi18G005870.1,	up
biogenic amine biosynthetic process	GO:0042401	Psi12G013130.1,Psi10G012380.2,Psi04G015160.2,Psi18G009370.1,Psi15G003920.1,	up
cellular biogenic amine catabolic process	GO:0042402	Psi17G013450.2,Psi01G025410.9,	up
response to herbicide	GO:0009635	Psi14G011580.1,Psi02G020550.2,	up
response to toxic substance	GO:0009636	Psi03G012230.1,PsiUNG000940.1,Psi01G000670.1,Psi14G011510.1,Psi08G009730.1,Psi07G011930.1,Psi08G007280.1,Psi03G015170.1,Psi11G009930.1,Psi19G009940.1,PsiUNG001230.1,Psi15G008740.1,Psi01G039370.2,Psi02G006440.1,Psi01G040450.1,Psi18G000860.5,Psi19G007090.2,Psi11G006840.3,Psi04G002070.1,Psi01G022420.1,Psi17G004990.2,Psi11G009540.1,Psi09G005380.5,Psi10G016070.1,Psi18G013930.2,Psi03G020680.2,Psi02G001…	up
response to blue light	GO:0009637	Psi02G011270.2,Psi16G008830.1,Psi05G013420.9,Psi13G004640.1,Psi18G012910.7,Psi02G024440.13,Psi14G007780.13,Psi05G006160.1,Psi06G011550.1,Psi16G009370.3,Psi10G010100.1,	up
quinolinate catabolic process	GO:0034213	Psi10G010370.1,	up
phototropism	GO:0009638	Psi18G012910.7,Psi10G010100.1,	up
response to red or far red light	GO:0009639	Psi14G000170.1,Psi02G014760.2,Psi15G013610.1,Psi16G008830.1,Psi12G005680.1,Psi02G019070.1,Psi16G006060.3,Psi11G001760.1,Psi08G018470.4,Psi07G006580.1,Psi09G008950.1,Psi10G003870.1,Psi13G004640.1,Psi06G023440.2,Psi19G000690.1,Psi01G028730.1,Psi14G010110.2,Psi15G006250.1,Psi07G005470.2,Psi12G011830.1,Psi06G025730.1,Psi02G006880.8,Psi14G005540.1,Psi06G024750.1,Psi12G012620.2,Psi19G000670.1,Psi07G012…	up
photomorphogenesis	GO:0009640	Psi14G000170.1,Psi02G014760.2,Psi16G008830.1,Psi12G005680.1,Psi16G006060.3,Psi11G001760.1,Psi09G008950.1,Psi01G028730.1,Psi15G006250.1,Psi07G005470.2,Psi14G005540.1,	up
shade avoidance	GO:0009641	Psi11G001760.1,Psi10G003870.1,	up
response to light intensity	GO:0009642	Psi01G026820.3,Psi02G014760.2,Psi04G011140.1,Psi10G022540.1,Psi11G001760.1,Psi01G032930.5,Psi01G015040.1,Psi05G008800.1,Psi10G016010.1,Psi19G004080.10,Psi14G005540.1,Psi14G007410.1,Psi08G008630.13,Psi06G019040.6,	up
carbohydrate transmembrane transport	GO:0034219	Psi13G012930.3,Psi15G007420.2,Psi05G009060.8,Psi10G008120.1,Psi15G010050.1,Psi11G008750.4,Psi13G002720.1,Psi14G012180.6,Psi15G010070.1,Psi01G004280.2,Psi05G003250.1,Psi01G039670.2,Psi13G011160.2,Psi15G002190.1,Psi11G011930.3,Psi13G001450.2,Psi15G010060.1,Psi08G008630.13,Psi06G017510.1,	up
photosynthetic acclimation	GO:0009643	Psi08G008630.13,	up
monoatomic ion transmembrane transport	GO:0034220	Psi12G003310.1,Psi03G012230.1,Psi03G013500.3,Psi15G005860.3,Psi16G010300.5,Psi13G012930.3,Psi16G000720.2,Psi06G014750.7,Psi01G032090.6,Psi05G009060.8,Psi04G005770.8,Psi01G026300.1,Psi10G008120.1,Psi03G010790.3,Psi10G006190.1,Psi01G014670.5,Psi01G024900.1,Psi01G031890.6,Psi05G016180.1,Psi15G008490.2,Psi18G004800.4,Psi01G006370.2,Psi02G011030.13,Psi09G005960.12,Psi17G009550.1,Psi03G008450.8,Psi05G0…	up
response to high light intensity	GO:0009644	Psi01G015040.1,Psi10G016010.1,Psi14G007410.1,Psi06G019040.6,	up
facultative heterochromatin formation	GO:0140718	Psi01G006160.1,Psi10G017010.4,Psi03G015830.7,Psi17G004940.2,	up
constitutive heterochromatin formation	GO:0140719	Psi01G006160.1,Psi03G015830.7,	up
response to absence of light	GO:0009646	Psi01G026820.3,Psi02G014760.2,Psi04G011140.1,Psi10G022540.1,Psi11G001760.1,Psi01G032930.5,Psi05G008800.1,Psi19G004080.10,Psi14G005540.1,	up
skotomorphogenesis	GO:0009647	Psi02G014760.2,Psi04G011140.1,Psi11G001760.1,Psi01G032930.5,Psi14G005540.1,	up
photoperiodism	GO:0009648	Psi14G000170.1,Psi15G004510.5,Psi04G017340.1,Psi19G004740.1,Psi11G001760.1,Psi09G005380.5,Psi14G009160.3,Psi02G024050.1,Psi13G006600.2,Psi06G005330.3,Psi10G017170.1,Psi14G005780.1,Psi05G006160.1,Psi16G012590.1,Psi12G011830.1,Psi15G004310.1,Psi07G011830.1,Psi07G011270.1,Psi03G016530.1,	up
entrainment of circadian clock	GO:0009649	Psi11G001760.1,	up
response to salt stress	GO:0009651	PsiUNG000940.1,Psi11G011760.1,Psi15G003330.1,Psi09G013630.1,Psi07G001010.3,Psi10G008120.1,Psi02G018760.1,Psi04G017270.4,PsiUNG001230.1,Psi02G007240.1,Psi15G008740.1,Psi06G015490.1,Psi14G010920.1,Psi14G000750.1,Psi02G025460.4,Psi04G002920.1,Psi11G006840.3,Psi01G036700.3,Psi17G007280.4,Psi12G010010.6,Psi19G004740.1,Psi10G024020.1,Psi07G010440.2,Psi14G009160.3,Psi05G006280.23,Psi09G003820.5,Psi04G00…	up
toxin transport	GO:1901998	Psi08G020520.1,	up
thigmotropism	GO:0009652	Psi05G013090.1,	up
anatomical structure morphogenesis	GO:0009653	Psi07G006450.2,Psi06G024850.1,Psi07G005430.1,PsiUNG000940.1,Psi01G012440.43,Psi12G004700.2,Psi10G003620.4,Psi16G005830.1,Psi06G015930.3,Psi10G003740.3,Psi17G010990.6,Psi06G004320.1,Psi14G001840.1,Psi10G004790.6,Psi14G004470.1,Psi01G032090.6,Psi03G006500.1,Psi03G010920.1,Psi07G001250.1,Psi01G027070.1,Psi06G015680.2,Psi02G011760.1,Psi16G008220.1,Psi06G023800.1,Psi16G003820.2,Psi02G003950.1,PsiUNG00…	up
positive regulation of mitotic cell cycle phase transition	GO:1901992	Psi15G009040.1,Psi14G003190.15,	up
positive regulation of cell cycle phase transition	GO:1901989	Psi15G009040.1,Psi14G003190.15,	up
plastid organization	GO:0009657	Psi08G013420.1,Psi07G011160.1,Psi02G021440.10,Psi18G004780.2,Psi01G024080.2,Psi08G013400.1,	up
negative regulation of cell cycle phase transition	GO:1901988	Psi15G009040.1,Psi04G004450.1,Psi14G009010.6,Psi09G008550.1,Psi01G025470.1,Psi02G000290.2,Psi01G025480.1,	up
choline biosynthetic process	GO:0042425	Psi15G003920.1,	up
chloroplast organization	GO:0009658	Psi08G013420.1,Psi07G011160.1,Psi18G004780.2,Psi08G013400.1,	up
negative regulation of mitotic cell cycle phase transition	GO:1901991	Psi14G009010.6,Psi09G008550.1,Psi02G000290.2,	up
regulation of mitotic cell cycle phase transition	GO:1901990	Psi09G004800.2,Psi01G024490.5,Psi11G011970.1,Psi16G013400.2,Psi15G009040.1,Psi02G000340.4,Psi14G009010.6,Psi01G017410.8,Psi09G008550.1,Psi03G005000.7,Psi06G010500.1,Psi14G003190.15,Psi02G000290.2,Psi14G000740.41,	up
positive regulation of protein acetylation	GO:1901985	Psi06G003980.1,	up
indole-containing compound metabolic process	GO:0042430	Psi12G013130.1,Psi10G005540.1,Psi11G011360.1,Psi10G003870.1,Psi14G015960.1,Psi08G016650.1,Psi11G005100.1,Psi01G039160.4,Psi13G014580.1,Psi09G002070.1,Psi07G013060.32,	up
regulation of cell cycle phase transition	GO:1901987	Psi09G004800.2,Psi01G024490.5,Psi11G011970.1,Psi16G013400.2,Psi15G009040.1,Psi02G000340.4,Psi04G004450.1,Psi14G009010.6,Psi01G017410.8,Psi09G008550.1,Psi01G025470.1,Psi03G005000.7,Psi06G010500.1,Psi14G003190.15,Psi02G000290.2,Psi01G025480.1,Psi14G000740.41,	up
plant-type cell wall organization	GO:0009664	Psi02G003220.1,Psi07G011930.1,Psi03G015170.1,Psi02G006440.1,Psi05G020760.2,Psi19G007090.2,Psi10G003810.1,Psi04G002070.1,Psi10G016070.1,Psi18G013930.2,Psi12G002780.12,Psi05G017920.1,Psi06G015840.1,Psi16G011090.12,Psi02G001670.1,Psi12G003240.2,Psi01G033580.7,Psi06G012180.3,Psi10G022930.1,Psi08G013980.1,Psi04G001310.2,Psi13G006570.1,Psi02G003070.1,Psi01G021140.1,Psi09G005890.1,Psi12G006420.1,Psi11G0…	up
indole-containing compound biosynthetic process	GO:0042435	Psi12G013130.1,Psi10G005540.1,Psi11G011360.1,Psi10G003870.1,Psi08G016650.1,Psi11G005100.1,Psi01G039160.4,Psi07G013060.32,	up
plastid membrane organization	GO:0009668	Psi01G024080.2,	up
ethanolamine-containing compound metabolic process	GO:0042439	Psi05G017050.7,Psi01G027560.16,Psi07G009770.8,	up
pigment metabolic process	GO:0042440	Psi01G006030.13,Psi06G024850.1,Psi06G004320.1,Psi04G006810.13,Psi11G001760.1,Psi03G011630.1,Psi14G014930.40,Psi09G014730.1,Psi17G012750.2,Psi16G005380.1,Psi19G000690.1,Psi01G009650.10,Psi18G005770.7,Psi13G005390.1,Psi06G024320.4,Psi19G000670.1,Psi13G011510.1,Psi06G004210.2,Psi01G026110.2,	up
regulation of amide metabolic process	GO:0034248	Psi17G010990.6,Psi01G002990.1,Psi16G003570.3,Psi06G019550.1,Psi05G020480.1,Psi06G003160.2,Psi15G002170.1,Psi06G003190.2,Psi02G006210.7,Psi06G019570.1,Psi06G019540.1,Psi16G007280.1,Psi06G019040.6,	up
negative regulation of amide metabolic process	GO:0034249	Psi17G010990.6,Psi01G002990.1,Psi02G006210.7,	up
positive regulation of amide metabolic process	GO:0034250	Psi16G003570.3,Psi06G019550.1,Psi06G003160.2,Psi06G003190.2,Psi06G019570.1,Psi06G019540.1,Psi16G007280.1,Psi06G019040.6,	up
hormone metabolic process	GO:0042445	Psi04G009500.2,Psi05G018750.4,Psi10G005540.1,Psi11G011760.1,Psi01G019420.1,Psi12G008140.1,Psi06G004320.1,Psi14G004470.1,Psi07G002610.1,Psi02G018760.1,Psi02G012870.9,Psi18G006630.3,Psi14G003340.18,Psi14G016340.6,Psi02G021440.10,Psi01G037990.1,Psi01G017340.1,Psi04G011140.1,Psi08G007410.1,Psi02G019070.1,Psi18G006300.4,Psi12G008120.1,Psi05G016320.1,Psi04G004120.3,Psi02G007620.1,Psi10G012960.8,Psi01G0…	up
hormone biosynthetic process	GO:0042446	Psi04G009500.2,Psi05G018750.4,Psi10G005540.1,Psi01G019420.1,Psi12G008140.1,Psi14G004470.1,Psi02G018760.1,Psi02G012870.9,Psi14G016340.6,Psi02G021440.10,Psi01G037990.1,Psi01G017340.1,Psi04G011140.1,Psi08G007410.1,Psi18G006300.4,Psi12G008120.1,Psi05G016320.1,Psi04G004120.3,Psi02G007620.1,Psi01G017350.5,Psi01G032930.5,Psi10G003870.1,Psi01G019430.1,Psi08G011140.1,Psi08G007430.1,Psi01G017280.1,Psi02G02…	up
hormone catabolic process	GO:0042447	Psi02G019070.1,Psi09G005380.5,Psi01G041390.1,Psi16G004190.8,Psi10G013880.3,Psi07G006520.20,Psi01G041860.6,Psi11G013270.4,Psi14G010110.2,Psi08G009250.5,	up
induced systemic resistance	GO:0009682	Psi17G012310.3,Psi10G016420.3,Psi16G003820.2,Psi01G015030.1,Psi03G006200.1,Psi17G012560.1,Psi02G000700.12,Psi05G008800.1,Psi17G012540.1,Psi10G016410.2,Psi13G006400.5,Psi06G003800.1,Psi17G012520.1,	up
indoleacetic acid metabolic process	GO:0009683	Psi10G005540.1,Psi10G003870.1,Psi08G016650.1,Psi13G014580.1,Psi07G013060.32,	up
purine nucleoside biosynthetic process	GO:0042451	Psi08G007420.1,	up
indoleacetic acid biosynthetic process	GO:0009684	Psi10G005540.1,Psi10G003870.1,Psi08G016650.1,Psi07G013060.32,	up
nitrate import	GO:1902025	Psi03G010790.3,Psi01G031890.6,Psi15G008490.2,Psi03G008450.8,Psi09G000980.1,Psi09G000990.1,Psi01G014050.3,Psi14G016380.1,Psi03G010780.2,Psi12G007590.1,	up
gibberellin metabolic process	GO:0009685	Psi05G018750.4,Psi11G011760.1,Psi02G012870.9,Psi14G016340.6,Psi01G017340.1,Psi08G007410.1,Psi02G019070.1,Psi01G017350.5,Psi09G005380.5,Psi08G007430.1,Psi01G017280.1,Psi06G023440.2,Psi01G017330.1,Psi10G013880.3,Psi01G041860.6,Psi14G005780.1,Psi14G010110.2,Psi03G011960.1,Psi12G011830.1,Psi02G010930.2,Psi08G009250.5,	up
gibberellin biosynthetic process	GO:0009686	Psi05G018750.4,Psi02G012870.9,Psi14G016340.6,Psi01G017340.1,Psi08G007410.1,Psi01G017350.5,Psi08G007430.1,Psi01G017280.1,Psi06G023440.2,Psi01G017330.1,Psi01G041860.6,Psi14G005780.1,Psi03G011960.1,Psi12G011830.1,Psi02G010930.2,	up
ribonucleoside catabolic process	GO:0042454	Psi18G006230.1,	up
abscisic acid metabolic process	GO:0009687	Psi12G013110.1,Psi16G001550.1,Psi03G014440.1,Psi19G000690.1,Psi09G014400.1,Psi09G014390.1,Psi02G006880.8,Psi15G014070.1,Psi01G007650.2,Psi19G000670.1,Psi16G001590.1,	up
ribonucleoside biosynthetic process	GO:0042455	Psi08G010140.15,Psi03G015400.7,Psi08G007420.1,	up
abscisic acid biosynthetic process	GO:0009688	Psi12G013110.1,Psi03G014440.1,Psi19G000690.1,Psi09G014400.1,Psi09G014390.1,Psi15G014070.1,Psi01G007650.2,Psi19G000670.1,	up
isopentenyl adenine metabolic process	GO:0034264	Psi08G011140.1,	up
isopentenyl adenine biosynthetic process	GO:0034265	Psi08G011140.1,	up
cytokinin metabolic process	GO:0009690	Psi04G009500.2,Psi06G004320.1,Psi16G004190.8,Psi08G011140.1,Psi19G007200.1,Psi16G005380.1,Psi07G006520.20,Psi06G004210.2,	up
chondroitin sulfate proteoglycan biosynthetic process	GO:0050650	Psi10G010510.10,Psi08G011780.2,Psi08G002560.15,	up
cytokinin biosynthetic process	GO:0009691	Psi04G009500.2,Psi08G011140.1,Psi19G007200.1,	up
ethylene metabolic process	GO:0009692	Psi02G018760.1,Psi18G006300.4,Psi05G016320.1,Psi02G007620.1,Psi06G014050.3,Psi03G007200.2,	up
ethylene biosynthetic process	GO:0009693	Psi02G018760.1,Psi18G006300.4,Psi05G016320.1,Psi02G007620.1,Psi06G014050.3,Psi03G007200.2,	up
chondroitin sulfate proteoglycan metabolic process	GO:0050654	Psi10G010510.10,Psi08G011780.2,Psi08G002560.15,	up
jasmonic acid metabolic process	GO:0009694	Psi12G008140.1,Psi02G021440.10,Psi01G037990.1,Psi12G008120.1,Psi03G018800.3,	up
jasmonic acid biosynthetic process	GO:0009695	Psi12G008140.1,Psi02G021440.10,Psi01G037990.1,Psi12G008120.1,	up
salicylic acid metabolic process	GO:0009696	Psi01G037990.1,Psi01G041390.1,Psi14G015960.1,Psi11G013270.4,Psi09G000140.1,Psi05G012230.1,	up
neurotransmitter uptake	GO:0001504	Psi02G011030.13,Psi08G004850.9,Psi10G019140.1,	up
regulation of neurotransmitter levels	GO:0001505	Psi13G004630.1,Psi05G015380.1,Psi02G011030.13,Psi13G006530.2,Psi01G009830.1,Psi08G004850.9,Psi15G003920.1,Psi09G002720.1,Psi10G019140.1,	up
nucleic acid transport	GO:0050657	Psi13G007860.1,	up
salicylic acid biosynthetic process	GO:0009697	Psi01G037990.1,Psi09G000140.1,	up
phenylpropanoid metabolic process	GO:0009698	Psi16G005830.1,Psi01G000670.1,Psi09G013630.1,Psi14G006390.5,Psi07G011930.1,Psi09G004100.9,Psi06G002760.2,Psi01G008970.1,Psi02G010460.1,Psi18G006990.1,Psi10G017900.7,Psi04G017270.4,Psi16G002180.9,Psi05G020760.2,Psi05G008350.3,Psi09G011180.1,Psi01G003900.3,Psi05G020550.2,Psi19G000440.1,Psi08G006070.1,Psi04G001730.10,Psi10G022540.1,Psi07G003680.2,Psi03G011630.1,Psi01G004130.1,Psi07G001670.1,Psi03G00…	up
RNA transport	GO:0050658	Psi13G007860.1,	up
phenylpropanoid biosynthetic process	GO:0009699	Psi16G005830.1,Psi01G000670.1,Psi09G013630.1,Psi14G006390.5,Psi09G004100.9,Psi06G002760.2,Psi01G008970.1,Psi18G006990.1,Psi10G017900.7,Psi04G017270.4,Psi16G002180.9,Psi05G020760.2,Psi05G008350.3,Psi09G011180.1,Psi01G003900.3,Psi05G020550.2,Psi19G000440.1,Psi08G006070.1,Psi04G001730.10,Psi10G022540.1,Psi07G003680.2,Psi03G011630.1,Psi01G004130.1,Psi07G001670.1,Psi03G005630.2,Psi07G007120.3,Psi01G02…	up
action potential	GO:0001508	Psi01G032090.6,	up
indole phytoalexin biosynthetic process	GO:0009700	Psi11G011360.1,Psi01G039160.4,	up
positive regulation of reactive oxygen species metabolic process	GO:2000379	Psi03G009020.1,Psi07G000460.1,Psi07G000480.1,Psi07G000450.1,	up
cellular response to salt	GO:1902075	Psi17G007960.1,Psi13G005560.1,Psi03G021360.1,Psi15G004510.5,Psi10G008030.2,Psi09G000980.1,Psi01G041610.2,Psi01G027420.1,Psi10G008020.6,Psi09G000990.1,Psi03G015310.2,Psi14G015960.1,Psi02G015230.1,Psi09G002070.1,Psi19G004200.2,	up
RNA methylation	GO:0001510	Psi16G009340.1,	up
response to salt	GO:1902074	Psi06G024850.1,Psi10G005540.1,Psi15G003330.1,Psi07G001010.3,Psi17G007960.1,Psi10G008120.1,Psi03G010790.3,Psi01G031890.6,Psi16G003570.3,Psi13G005560.1,Psi03G021360.1,Psi02G007240.1,Psi15G008740.1,Psi09G001710.1,Psi14G010920.1,Psi14G000750.1,Psi15G004510.5,Psi07G013760.8,Psi15G008490.2,Psi03G020740.3,Psi03G008450.8,Psi16G002280.40,Psi10G008030.2,Psi10G009410.1,Psi19G004740.1,Psi09G000980.1,Psi03G00…	up
regulation of reactive oxygen species metabolic process	GO:2000377	Psi03G009020.1,Psi07G000460.1,Psi01G020640.2,Psi08G012960.9,Psi07G000480.1,Psi07G000450.1,Psi07G012940.5,Psi10G009290.15,Psi17G001560.10,	up
positive regulation of DNA topoisomerase (ATP-hydrolyzing) activity	GO:2000373	Psi14G014070.1,	up
homocysteine metabolic process	GO:0050667	Psi04G017900.1,Psi09G014300.5,	up
response to monosaccharide	GO:0034284	Psi01G026820.3,Psi18G005940.1,Psi06G012830.1,Psi03G011960.1,Psi18G012130.8,Psi02G010930.2,Psi02G000330.10,	up
prostaglandin biosynthetic process	GO:0001516	Psi08G009730.1,Psi08G009740.1,	up
response to disaccharide	GO:0034285	Psi01G026820.3,Psi10G009410.1,Psi18G005940.1,Psi13G007600.17,Psi09G009330.1,Psi06G012830.1,Psi03G011960.1,Psi08G012820.4,Psi02G010930.2,Psi02G000330.10,Psi10G022890.3,Psi14G006900.3,Psi01G029030.5,	up
regulation of DNA topoisomerase (ATP-hydrolyzing) activity	GO:2000371	Psi14G014070.1,	up
regulation of clathrin-dependent endocytosis	GO:2000369	Psi08G012960.9,Psi10G009290.15,	up
regulation of cell wall pectin metabolic process	GO:1902066	Psi10G022930.1,	up
epithelial cell proliferation	GO:0050673	Psi19G004740.1,Psi13G006600.2,	up
pseudouridine synthesis	GO:0001522	Psi05G017740.7,	up
angiogenesis	GO:0001525	Psi01G020640.2,	up
sexual sporulation	GO:0034293	Psi06G016860.3,Psi15G009980.1,Psi01G013650.1,Psi03G006560.2,Psi08G018750.4,Psi13G011400.1,Psi07G002050.1,Psi09G011450.1,Psi05G016170.10,Psi01G042850.6,Psi02G015890.3,Psi15G013410.1,Psi01G015580.6,Psi14G015120.1,Psi02G007760.17,	up
isoflavonoid biosynthetic process	GO:0009717	Psi13G002650.1,	up
anthocyanin-containing compound biosynthetic process	GO:0009718	Psi03G011630.1,Psi01G009650.10,Psi13G011510.1,	up
response to endogenous stimulus	GO:0009719	Psi02G009320.7,Psi03G019230.3,Psi14G000170.1,Psi02G008290.1,Psi07G006450.2,Psi06G024850.1,Psi03G018330.1,Psi08G021350.1,Psi05G018750.4,Psi14G011140.1,PsiUNG000940.1,Psi15G003330.1,Psi06G015930.3,Psi18G003200.7,Psi10G003740.3,Psi08G009730.1,Psi01G022640.2,Psi17G012310.3,Psi05G014700.1,Psi17G003140.1,Psi10G004790.6,Psi14G004470.1,Psi07G002970.3,Psi17G007960.1,Psi07G002610.1,Psi07G001250.1,Psi06G015…	up
detection of hormone stimulus	GO:0009720	Psi19G009260.1,	up
response to ethylene	GO:0009723	Psi15G003330.1,Psi01G022640.2,Psi17G012310.3,Psi17G007960.1,Psi10G016420.3,Psi14G003640.1,Psi16G003570.3,Psi13G005560.1,Psi03G021360.1,Psi02G007240.1,Psi01G015030.1,Psi09G005960.12,Psi18G000860.5,Psi17G009550.1,Psi04G002920.1,Psi19G004740.1,Psi03G006200.1,Psi03G002800.1,Psi01G041610.2,Psi07G010440.2,Psi14G009160.3,Psi10G000770.2,Psi01G004490.1,Psi04G004270.1,Psi17G004350.1,Psi17G012560.1,Psi06G00…	up
regulation of mRNA processing	GO:0050684	Psi15G002170.1,	up
response to hormone	GO:0009725	Psi02G009320.7,Psi03G019230.3,Psi14G000170.1,Psi02G008290.1,Psi07G006450.2,Psi06G024850.1,Psi03G018330.1,Psi08G021350.1,Psi05G018750.4,Psi14G011140.1,PsiUNG000940.1,Psi15G003330.1,Psi06G015930.3,Psi18G003200.7,Psi10G003740.3,Psi08G009730.1,Psi01G022640.2,Psi17G012310.3,Psi05G014700.1,Psi17G003140.1,Psi10G004790.6,Psi14G004470.1,Psi07G002970.3,Psi17G007960.1,Psi07G002610.1,Psi07G001250.1,Psi06G015…	up
detection of endogenous stimulus	GO:0009726	Psi19G009260.1,	up
detection of brassinosteroid stimulus	GO:0009729	Psi19G009260.1,	up
primary alcohol metabolic process	GO:0034308	Psi05G017050.7,Psi01G027560.16,Psi07G009770.8,Psi17G005210.5,	up
response to auxin	GO:0009733	Psi02G009320.7,Psi07G006450.2,Psi15G003330.1,Psi17G012310.3,Psi05G014700.1,Psi14G004470.1,Psi07G002970.3,Psi07G001250.1,Psi06G015680.2,Psi02G011760.1,Psi10G005780.3,Psi02G007240.1,Psi15G008740.1,Psi06G015620.2,Psi16G008830.1,Psi06G003140.9,Psi11G004450.2,Psi05G020270.1,Psi14G001160.1,Psi02G019190.3,Psi11G011360.1,Psi17G007410.5,Psi19G004740.1,Psi03G006200.1,Psi05G000760.1,Psi05G003670.2,Psi07G008…	up
auxin-activated signaling pathway	GO:0009734	Psi02G009320.7,Psi07G006450.2,Psi15G003330.1,Psi17G012310.3,Psi07G001250.1,Psi06G015680.2,Psi02G007240.1,Psi15G008740.1,Psi16G008830.1,Psi06G003140.9,Psi05G020270.1,Psi11G011360.1,Psi19G004740.1,Psi03G006200.1,Psi05G000760.1,Psi07G010440.2,Psi19G000600.1,Psi01G010190.1,Psi03G005540.2,Psi17G012560.1,Psi01G032490.2,Psi11G013130.9,Psi06G002780.1,Psi02G008240.3,Psi01G003190.10,Psi07G014150.3,Psi19G00…	up
response to cytokinin	GO:0009735	Psi03G019230.3,Psi06G024850.1,Psi08G021350.1,PsiUNG000940.1,Psi10G003740.3,Psi10G004790.6,Psi02G018760.1,PsiUNG001230.1,Psi06G015490.1,Psi18G000860.5,Psi10G003160.1,Psi10G009410.1,Psi10G015800.4,Psi08G012100.1,Psi15G013740.4,Psi10G000770.2,Psi08G018470.4,Psi01G002610.4,Psi03G020680.2,Psi12G004480.3,Psi14G010770.1,Psi06G002140.1,Psi08G011260.1,Psi09G009330.1,Psi14G014930.40,Psi01G001120.2,Psi03G01…	up
cytokinin-activated signaling pathway	GO:0009736	Psi03G019230.3,Psi06G024850.1,Psi08G021350.1,Psi10G003740.3,Psi10G004790.6,Psi18G000860.5,Psi10G003160.1,Psi10G009410.1,Psi08G018470.4,Psi01G002610.4,Psi14G010770.1,Psi08G011260.1,Psi14G014930.40,Psi10G011230.1,Psi07G013900.1,Psi06G025640.3,Psi14G010960.1,Psi08G018510.1,Psi08G012820.4,Psi04G013610.5,Psi05G003300.1,Psi01G018780.2,	up
positive regulation of metaphase/anaphase transition of cell cycle	GO:1902101	Psi14G003190.15,	up
response to abscisic acid	GO:0009737	Psi15G003330.1,Psi08G009730.1,Psi05G014700.1,Psi17G003140.1,Psi10G008120.1,Psi02G010460.1,Psi07G011770.1,Psi02G007240.1,Psi15G008740.1,Psi14G000750.1,Psi15G004510.5,Psi02G021440.10,Psi09G005960.12,Psi01G004310.1,Psi18G000860.5,Psi02G025460.4,Psi04G002920.1,Psi11G006840.3,Psi02G002140.1,Psi19G004740.1,Psi02G002170.1,Psi12G013110.1,Psi07G010440.2,Psi14G009160.3,Psi05G006280.23,Psi09G003820.5,Psi17G…	up
negative regulation of metaphase/anaphase transition of cell cycle	GO:1902100	Psi09G008550.1,Psi02G000290.2,	up
abscisic acid-activated signaling pathway	GO:0009738	Psi15G008740.1,Psi02G021440.10,Psi01G004310.1,Psi18G000860.5,Psi14G010770.1,Psi07G004130.15,Psi09G008950.1,Psi08G011260.1,Psi10G011230.1,Psi07G006040.2,Psi05G012450.10,Psi06G024810.1,Psi02G001500.1,Psi06G025640.3,Psi05G006160.1,Psi06G004790.1,Psi01G028730.1,Psi03G017560.1,Psi15G004310.1,Psi12G006420.1,Psi16G002250.1,Psi08G006480.2,Psi06G012070.1,Psi03G008720.1,Psi06G018510.1,Psi10G010100.1,	up
response to gibberellin	GO:0009739	Psi05G018750.4,Psi15G003330.1,Psi01G022640.2,Psi03G010890.13,Psi17G010300.2,Psi02G012870.9,Psi02G007240.1,Psi14G000750.1,Psi01G017340.1,Psi08G007410.1,Psi02G002140.1,Psi10G003160.1,Psi19G004740.1,Psi01G017350.5,Psi02G002170.1,Psi07G010440.2,Psi04G019260.1,Psi14G009160.3,Psi14G010770.1,Psi06G002140.1,Psi08G011260.1,Psi08G007430.1,Psi05G021630.1,Psi01G017280.1,Psi06G023440.2,Psi01G017330.1,Psi10G01…	up
gibberellic acid mediated signaling pathway	GO:0009740	Psi05G018750.4,Psi02G012870.9,Psi01G017340.1,Psi08G007410.1,Psi10G003160.1,Psi01G017350.5,Psi04G019260.1,Psi14G010770.1,Psi08G011260.1,Psi08G007430.1,Psi01G017280.1,Psi06G023440.2,Psi01G017330.1,Psi10G011230.1,Psi01G041860.6,Psi14G005780.1,Psi12G011830.1,Psi08G018510.1,Psi05G010940.5,Psi07G012940.5,Psi17G001560.10,	up
response to brassinosteroid	GO:0009741	Psi02G009320.7,Psi14G011140.1,Psi07G002610.1,Psi18G006630.3,Psi14G003340.18,Psi11G004450.2,Psi02G002140.1,Psi03G011920.1,Psi19G004740.1,Psi10G012960.8,Psi13G011400.1,Psi02G002170.1,Psi09G003820.5,Psi05G017920.1,Psi06G015840.1,Psi05G021630.1,Psi02G024990.1,Psi13G010960.1,Psi09G015140.1,Psi06G016920.11,Psi02G002150.1,Psi03G008460.1,Psi13G006600.2,Psi06G004790.1,Psi02G011410.1,Psi13G012580.2,Psi01G0…	up
brassinosteroid mediated signaling pathway	GO:0009742	Psi02G009320.7,Psi03G011920.1,Psi13G011400.1,Psi09G003820.5,Psi02G024990.1,Psi09G015140.1,Psi06G016920.11,Psi03G008460.1,Psi06G004790.1,Psi02G011410.1,Psi01G010270.1,Psi07G009060.3,Psi19G009260.1,Psi02G015680.3,	up
regulation of metaphase/anaphase transition of cell cycle	GO:1902099	Psi09G004800.2,Psi01G024490.5,Psi09G008550.1,Psi14G003190.15,Psi02G000290.2,Psi14G000740.41,	up
response to carbohydrate	GO:0009743	Psi14G000170.1,Psi01G026820.3,Psi15G008740.1,Psi14G000750.1,Psi10G009410.1,Psi18G005940.1,Psi13G007600.17,Psi09G009330.1,Psi06G012830.1,Psi03G015310.2,Psi19G000690.1,Psi02G011370.1,Psi03G011960.1,Psi08G012820.4,Psi19G000670.1,Psi18G012130.8,Psi02G010930.2,Psi02G000330.10,Psi10G022890.3,Psi14G006900.3,Psi01G029030.5,	up
response to sucrose	GO:0009744	Psi01G026820.3,Psi10G009410.1,Psi18G005940.1,Psi13G007600.17,Psi09G009330.1,Psi06G012830.1,Psi03G011960.1,Psi08G012820.4,Psi02G010930.2,Psi02G000330.10,Psi10G022890.3,Psi14G006900.3,Psi01G029030.5,	up
response to hexose	GO:0009746	Psi01G026820.3,Psi18G005940.1,Psi06G012830.1,Psi03G011960.1,Psi18G012130.8,Psi02G010930.2,Psi02G000330.10,	up
regulation of protein secretion	GO:0050708	Psi05G020480.1,	up
response to glucose	GO:0009749	Psi01G026820.3,Psi18G005940.1,Psi06G012830.1,Psi18G012130.8,Psi02G000330.10,	up
response to fructose	GO:0009750	Psi01G026820.3,Psi03G011960.1,Psi02G010930.2,Psi02G000330.10,	up
regulation of cell growth	GO:0001558	Psi17G010990.6,Psi16G003080.5,Psi18G007340.1,Psi03G015310.2,Psi06G007290.7,Psi05G006160.1,Psi07G013060.32,Psi06G002950.1,Psi03G010200.5,	up
response to salicylic acid	GO:0009751	Psi02G008290.1,Psi15G003330.1,Psi06G015930.3,Psi08G009730.1,Psi01G022640.2,Psi17G012310.3,Psi05G014700.1,Psi15G013610.1,Psi02G007240.1,Psi15G008740.1,Psi18G008760.1,Psi01G037990.1,Psi09G003510.1,Psi02G025460.4,Psi16G012310.1,Psi19G000440.1,Psi19G004740.1,Psi03G006200.1,Psi07G000860.1,Psi07G009300.2,Psi07G010440.2,Psi14G009160.3,Psi17G011230.2,Psi01G004490.1,Psi01G041390.1,Psi17G012560.1,Psi16G012…	up
regulation of cell growth by extracellular stimulus	GO:0001560	Psi07G013060.32,	up
cell junction assembly	GO:0034329	Psi12G002160.1,Psi09G014970.2,	up
response to jasmonic acid	GO:0009753	Psi02G008290.1,Psi03G018330.1,Psi15G003330.1,Psi18G003200.7,Psi01G022640.2,Psi17G012310.3,Psi16G003820.2,Psi02G007240.1,Psi15G008740.1,Psi01G015030.1,Psi01G037990.1,Psi03G018300.1,Psi02G025460.4,Psi04G002920.1,Psi10G008030.2,Psi19G000440.1,Psi19G004740.1,Psi08G000350.3,Psi10G024020.1,Psi03G006200.1,Psi03G011630.1,Psi07G009300.2,Psi07G010440.2,Psi11G011170.1,Psi14G009160.3,Psi17G011230.2,Psi10G000…	up
fatty acid alpha-oxidation	GO:0001561	Psi08G009730.1,Psi08G009740.1,	up
cell junction organization	GO:0034330	Psi12G002160.1,Psi01G032090.6,Psi01G000100.3,Psi09G014970.2,	up
hormone-mediated signaling pathway	GO:0009755	Psi02G009320.7,Psi03G019230.3,Psi14G000170.1,Psi07G006450.2,Psi06G024850.1,Psi08G021350.1,Psi05G018750.4,Psi15G003330.1,Psi18G003200.7,Psi10G003740.3,Psi17G012310.3,Psi10G004790.6,Psi07G001250.1,Psi06G015680.2,Psi10G016420.3,Psi02G012870.9,Psi16G003820.2,Psi14G003640.1,Psi16G003570.3,Psi02G007240.1,Psi15G008740.1,Psi01G015030.1,Psi16G008830.1,Psi02G021440.10,Psi06G003140.9,Psi05G020270.1,Psi01G03…	up
cell junction maintenance	GO:0034331	Psi01G000100.3,	up
carbohydrate mediated signaling	GO:0009756	Psi14G000170.1,Psi15G008740.1,Psi14G000750.1,Psi19G000690.1,Psi02G011370.1,Psi03G011960.1,Psi19G000670.1,Psi02G010930.2,	up
adherens junction organization	GO:0034332	Psi01G000100.3,	up
adherens junction maintenance	GO:0034334	Psi01G000100.3,	up
blood vessel development	GO:0001568	Psi01G020640.2,	up
photosynthesis, light harvesting	GO:0009765	Psi04G006070.1,	up
benzene-containing compound metabolic process	GO:0042537	Psi01G008970.1,Psi01G037990.1,Psi01G041390.1,Psi14G015960.1,Psi03G013170.1,Psi13G010600.1,Psi11G013270.4,Psi09G000140.1,Psi10G001130.1,Psi05G012230.1,	up
hyperosmotic salinity response	GO:0042538	Psi02G025460.4,Psi08G005650.3,Psi12G003240.2,Psi14G015960.1,Psi09G014790.1,Psi09G002070.1,Psi07G011920.1,Psi07G012940.5,Psi17G002960.1,Psi07G013060.32,Psi17G001560.10,	up
microtubule bundle formation	GO:0001578	Psi04G011140.1,	up
response to hydrogen peroxide	GO:0042542	Psi01G000670.1,Psi08G007280.1,Psi15G008740.1,Psi18G000860.5,Psi11G006840.3,Psi01G022420.1,Psi17G004990.2,Psi14G015960.1,Psi06G025640.3,Psi01G000680.3,Psi09G002070.1,Psi06G019040.6,	up
cell wall modification	GO:0042545	Psi12G002160.1,Psi02G003220.1,Psi08G002910.2,Psi10G003810.1,Psi09G002400.3,Psi12G002780.12,Psi16G011090.12,Psi01G033580.7,Psi09G014970.2,Psi05G012170.1,Psi09G005890.1,Psi14G009970.3,Psi02G018940.1,Psi01G000140.3,Psi14G005070.1,	up
cell wall biogenesis	GO:0042546	Psi05G005130.2,Psi15G003330.1,Psi03G010950.2,Psi17G010990.6,Psi13G013860.1,Psi09G004100.9,Psi08G007160.1,Psi16G008100.7,Psi01G006200.7,Psi10G017900.7,Psi05G020460.1,Psi14G010920.1,Psi02G006560.6,Psi05G020760.2,Psi03G013950.1,Psi16G011650.2,Psi15G012070.3,Psi05G010790.5,Psi08G006070.1,Psi02G019890.1,Psi01G023840.3,Psi16G011630.2,Psi16G011090.12,Psi10G015570.3,Psi10G017320.3,Psi13G010960.1,Psi02G02…	up
cell wall modification involved in multidimensional cell growth	GO:0042547	Psi08G002910.2,Psi10G003810.1,Psi01G033580.7,Psi14G009970.3,Psi02G018940.1,	up
blue light signaling pathway	GO:0009785	Psi18G012910.7,Psi06G011550.1,Psi16G009370.3,	up
regulation of asymmetric cell division	GO:0009786	Psi17G007410.5,Psi04G011320.1,	up
regulation of abscisic acid-activated signaling pathway	GO:0009787	Psi02G021440.10,Psi01G004310.1,Psi18G000860.5,Psi14G010770.1,Psi09G008950.1,Psi08G011260.1,Psi10G011230.1,Psi07G006040.2,Psi06G024810.1,Psi02G001500.1,Psi06G025640.3,Psi01G028730.1,Psi03G017560.1,Psi15G004310.1,Psi12G006420.1,Psi10G010100.1,	up
negative regulation of abscisic acid-activated signaling pathway	GO:0009788	Psi01G004310.1,Psi18G000860.5,Psi14G010770.1,Psi09G008950.1,Psi08G011260.1,Psi10G011230.1,Psi06G024810.1,Psi06G025640.3,Psi01G028730.1,Psi03G017560.1,Psi12G006420.1,	up
positive regulation of abscisic acid-activated signaling pathway	GO:0009789	Psi02G021440.10,Psi07G006040.2,Psi02G001500.1,Psi10G010100.1,	up
embryo development	GO:0009790	Psi14G000170.1,Psi07G006450.2,Psi10G003620.4,Psi01G023540.10,Psi06G015930.3,Psi06G012130.1,Psi13G004910.1,Psi18G001270.9,Psi06G015680.2,Psi17G012580.2,Psi10G005780.3,Psi18G008760.1,Psi05G020270.1,Psi04G017340.1,Psi16G013400.2,Psi04G004630.1,Psi01G036700.3,Psi12G005680.1,Psi18G002110.15,Psi10G009410.1,Psi12G000700.1,Psi04G004120.3,Psi16G006060.3,Psi13G011400.1,Psi01G040340.1,Psi09G005380.5,Psi12G0…	up
pteridine-containing compound metabolic process	GO:0042558	Psi09G011430.9,	up
regulation of organelle assembly	GO:1902115	Psi03G020740.3,	up
post-embryonic development	GO:0009791	Psi14G000170.1,Psi07G006450.2,Psi06G024850.1,Psi01G001700.1,Psi02G003220.1,Psi01G023540.10,Psi01G019420.1,Psi10G009350.1,Psi01G007550.1,Psi10G003740.3,Psi06G004320.1,Psi06G012130.1,Psi05G014700.1,Psi16G000720.2,Psi18G000410.1,Psi13G004910.1,Psi01G013840.1,Psi18G001270.9,Psi07G011160.1,Psi04G004990.1,Psi17G007960.1,Psi07G001250.1,Psi06G015680.2,Psi01G027190.1,Psi08G018130.1,Psi02G014760.2,Psi17G01…	up
pteridine-containing compound biosynthetic process	GO:0042559	Psi09G011430.9,	up
embryo development ending in birth or egg hatching	GO:0009792	Psi08G008590.6,	up
embryo development ending in seed dormancy	GO:0009793	Psi14G000170.1,Psi07G006450.2,Psi01G023540.10,Psi06G012130.1,Psi13G004910.1,Psi18G001270.9,Psi17G012580.2,Psi05G020270.1,Psi16G013400.2,Psi04G004630.1,Psi01G036700.3,Psi18G002110.15,Psi12G000700.1,Psi04G004120.3,Psi16G006060.3,Psi13G011400.1,Psi01G040340.1,Psi09G005380.5,Psi12G004390.4,Psi01G042380.1,Psi05G006280.23,Psi08G018470.4,Psi03G011140.1,Psi15G010070.1,Psi08G002520.1,Psi08G005650.3,Psi18G…	up
axis specification	GO:0009798	Psi16G003820.2,Psi03G011140.1,Psi05G021380.5,Psi01G034850.4,Psi06G003800.1,	up
cellular response to reactive nitrogen species	GO:1902170	Psi08G009730.1,Psi10G016420.3,Psi09G005960.12,Psi18G000860.5,Psi17G009550.1,Psi09G000980.1,Psi01G027420.1,Psi09G000990.1,Psi06G025640.3,Psi05G008800.1,Psi01G025720.8,Psi10G016410.2,Psi04G010510.2,Psi08G009740.1,	up
specification of symmetry	GO:0009799	Psi08G008590.6,	up
cinnamic acid biosynthetic process	GO:0009800	Psi13G010600.1,	up
cinnamic acid metabolic process	GO:0009803	Psi13G010600.1,	up
coumarin metabolic process	GO:0009804	Psi01G000670.1,Psi06G002760.2,Psi01G029230.4,Psi01G000680.3,	up
coumarin biosynthetic process	GO:0009805	Psi01G000670.1,Psi06G002760.2,Psi01G029230.4,Psi01G000680.3,	up
lignan metabolic process	GO:0009806	Psi01G008970.1,Psi05G020550.2,Psi07G003680.2,Psi03G013170.1,	up
lignan biosynthetic process	GO:0009807	Psi01G008970.1,Psi05G020550.2,Psi07G003680.2,Psi03G013170.1,	up
regulation of neurogenesis	GO:0050767	Psi08G018750.4,	up
lignin metabolic process	GO:0009808	Psi07G011930.1,Psi09G004100.9,Psi06G002760.2,Psi10G017900.7,Psi16G002180.9,Psi01G003900.3,Psi08G006070.1,Psi04G001730.10,Psi10G022540.1,Psi01G004130.1,Psi07G001670.1,Psi01G023840.3,Psi05G010860.2,Psi16G007400.1,Psi11G010210.2,Psi10G015570.3,Psi01G004110.1,Psi05G008800.1,Psi16G010410.1,Psi05G011010.1,Psi16G010400.2,Psi07G001960.5,Psi06G008950.3,Psi09G009160.2,	up
lignin biosynthetic process	GO:0009809	Psi09G004100.9,Psi06G002760.2,Psi10G017900.7,Psi16G002180.9,Psi01G003900.3,Psi08G006070.1,Psi04G001730.10,Psi10G022540.1,Psi01G004130.1,Psi07G001670.1,Psi01G023840.3,Psi05G010860.2,Psi16G007400.1,Psi11G010210.2,Psi01G004110.1,Psi05G008800.1,Psi16G010410.1,Psi05G011010.1,Psi16G010400.2,Psi07G001960.5,Psi06G008950.3,Psi09G009160.2,	up
stilbene metabolic process	GO:0009810	Psi10G001130.1,	up
flavonoid metabolic process	GO:0009812	Psi05G010480.1,Psi06G024850.1,Psi09G013510.1,Psi06G002760.2,Psi19G009690.1,Psi01G003900.3,Psi11G001760.1,Psi03G011630.1,Psi09G006040.1,Psi17G012750.2,Psi01G009650.10,Psi10G016010.1,Psi18G005770.7,Psi13G011510.1,Psi03G017220.1,Psi01G026110.2,	up
flavonoid biosynthetic process	GO:0009813	Psi05G010480.1,Psi09G013510.1,Psi06G002760.2,Psi01G003900.3,Psi03G011630.1,Psi09G006040.1,Psi17G012750.2,Psi01G009650.10,Psi10G016010.1,Psi18G005770.7,Psi13G011510.1,Psi03G017220.1,	up
lipid droplet organization	GO:0034389	Psi01G039670.2,Psi11G011930.3,	up
regulation of immune response	GO:0050776	Psi02G008290.1,PsiUNG000940.1,Psi17G012310.3,Psi10G016420.3,Psi16G003820.2,PsiUNG001230.1,Psi01G015030.1,Psi13G004450.1,Psi01G029640.39,Psi03G006200.1,Psi03G020680.2,Psi17G012560.1,Psi01G001120.2,Psi10G018250.1,Psi03G020690.1,Psi06G003980.1,Psi19G001200.1,Psi02G000700.12,Psi05G008800.1,Psi10G017170.1,Psi17G012540.1,Psi01G029650.1,Psi10G016410.2,Psi05G015660.1,Psi03G003620.2,Psi13G006400.5,Psi06G0…	up
negative regulation of immune response	GO:0050777	Psi13G004450.1,Psi10G018250.1,Psi10G017170.1,	up
positive regulation of immune response	GO:0050778	PsiUNG000940.1,Psi17G012310.3,Psi10G016420.3,Psi16G003820.2,PsiUNG001230.1,Psi01G015030.1,Psi03G006200.1,Psi03G020680.2,Psi17G012560.1,Psi01G001120.2,Psi03G020690.1,Psi06G003980.1,Psi02G000700.12,Psi05G008800.1,Psi17G012540.1,Psi10G016410.2,Psi13G006400.5,Psi06G012960.2,Psi06G003800.1,Psi08G013730.3,Psi17G012520.1,Psi19G009260.1,	up
protein localization to cell surface	GO:0034394	Psi09G007430.1,	up
RNA destabilization	GO:0050779	Psi17G010990.6,Psi01G002990.1,Psi02G006210.7,	up
drought recovery	GO:0009819	Psi10G000690.1,	up
alkaloid metabolic process	GO:0009820	Psi10G005030.1,Psi10G004880.1,	up
cytokinin catabolic process	GO:0009823	Psi16G004190.8,Psi07G006520.20,	up
homeostatic process	GO:0042592	Psi15G005860.3,Psi01G019420.1,Psi06G015930.3,Psi14G010000.6,Psi16G000720.2,Psi07G001010.3,Psi01G032090.6,Psi03G006500.1,Psi07G002610.1,Psi19G009940.1,Psi18G006630.3,Psi06G011680.1,Psi16G003570.3,Psi14G003340.18,Psi09G007530.2,Psi14G016340.6,Psi01G039370.2,Psi08G008150.7,Psi12G001600.1,Psi14G016310.1,Psi18G004800.4,Psi06G003140.9,Psi18G008760.1,Psi15G007720.7,Psi09G005960.12,Psi10G015120.16,Psi04G…	up
glucose homeostasis	GO:0042593	Psi07G001010.3,Psi01G020640.2,	up
multidimensional cell growth	GO:0009825	Psi06G012130.1,Psi02G006560.6,Psi08G002910.2,Psi10G003810.1,Psi01G033580.7,Psi05G017360.13,Psi14G009970.3,Psi02G018940.1,Psi13G013550.1,	up
unidimensional cell growth	GO:0009826	PsiUNG000940.1,Psi17G010990.6,Psi03G006500.1,Psi03G010920.1,Psi16G008220.1,PsiUNG001230.1,Psi14G016340.6,Psi12G009980.1,Psi11G004450.2,Psi16G013400.2,Psi10G005590.1,Psi11G011360.1,Psi02G002140.1,Psi10G000120.1,Psi02G002170.1,Psi18G007340.1,Psi12G011300.9,Psi03G020680.2,Psi01G001120.2,Psi13G004640.1,Psi03G015310.2,Psi06G007290.7,Psi05G021630.1,Psi01G017280.1,Psi10G015570.3,Psi03G020690.1,Psi06G000…	up
response to starvation	GO:0042594	Psi01G026820.3,Psi10G016420.3,Psi10G006190.1,Psi16G003570.3,Psi13G007300.5,Psi09G005960.12,Psi12G010010.6,Psi10G009410.1,Psi01G022420.1,Psi10G006500.2,Psi06G003160.2,Psi04G003910.10,Psi06G003190.2,Psi11G004510.1,Psi03G015310.2,Psi15G006560.1,Psi05G008800.1,Psi01G035240.1,Psi19G004080.10,Psi19G005950.1,Psi01G025720.8,Psi08G016190.1,Psi10G012210.26,Psi08G016200.1,Psi10G016410.2,Psi08G012820.4,Psi19…	up
plant-type cell wall modification	GO:0009827	Psi02G003220.1,Psi10G003810.1,Psi12G002780.12,Psi16G011090.12,Psi01G033580.7,Psi09G005890.1,Psi14G009970.3,Psi02G018940.1,Psi01G000140.3,Psi14G005070.1,	up
plant-type cell wall loosening	GO:0009828	Psi02G003220.1,Psi12G002780.12,Psi01G000140.3,Psi14G005070.1,	up
nucleobase-containing small molecule biosynthetic process	GO:0034404	Psi07G001010.3,Psi10G021460.1,Psi08G010140.15,Psi06G015490.1,Psi03G015400.7,Psi06G014330.1,Psi01G000190.2,Psi06G022100.3,Psi08G007420.1,Psi18G008140.1,	up
regulation of biological process	GO:0050789	Psi02G009320.7,Psi01G009230.1,Psi03G019230.3,Psi14G000170.1,Psi02G008290.1,Psi07G006450.2,Psi06G024850.1,Psi06G024730.1,Psi10G007580.9,Psi08G021350.1,Psi10G015360.6,Psi03G013490.2,Psi05G018750.4,Psi01G016870.1,Psi05G022350.2,Psi12G007000.2,PsiUNG000940.1,Psi01G001700.1,Psi12G004700.2,Psi13G006580.2,Psi04G012070.2,Psi14G010240.1,Psi09G013510.1,Psi15G003330.1,Psi06G015930.3,Psi03G010950.2,Psi18G003…	up
peptidyl-lysine methylation	GO:0018022	Psi06G003980.1,Psi17G000050.1,	up
regulation of catalytic activity	GO:0050790	Psi14G011140.1,Psi12G007610.1,Psi02G004000.1,Psi11G010220.3,Psi14G005160.1,Psi01G008970.1,Psi19G009940.1,Psi15G008740.1,Psi08G000840.1,Psi06G008250.1,Psi10G005590.1,Psi15G012200.1,Psi05G019870.1,Psi10G022940.1,Psi05G002770.2,Psi04G006320.1,Psi16G009540.1,Psi10G008300.1,Psi15G012180.1,Psi13G012610.1,Psi14G013450.1,Psi15G012100.1,Psi03G012030.1,Psi10G022930.1,Psi03G013170.1,Psi11G011840.1,Psi11G002…	up
cell wall modification involved in abscission	GO:0009830	Psi09G005890.1,	up
plant-type cell wall modification involved in multidimensional cell growth	GO:0009831	Psi10G003810.1,Psi01G033580.7,Psi14G009970.3,Psi02G018940.1,	up
plant-type cell wall biogenesis	GO:0009832	Psi05G005130.2,Psi15G003330.1,Psi03G010950.2,Psi17G010990.6,Psi13G013860.1,Psi09G004100.9,Psi08G007160.1,Psi16G008100.7,Psi01G006200.7,Psi10G017900.7,Psi02G006560.6,Psi05G020760.2,Psi03G013950.1,Psi15G012070.3,Psi05G010790.5,Psi08G006070.1,Psi01G023840.3,Psi10G015570.3,Psi13G010960.1,Psi02G024050.1,Psi10G016220.1,Psi05G017360.13,Psi05G008800.1,Psi16G010410.1,Psi17G001470.1,Psi14G002210.3,Psi13G01…	up
regulation of developmental process	GO:0050793	Psi14G000170.1,Psi06G024850.1,Psi12G004700.2,Psi14G010240.1,Psi06G015930.3,Psi17G010990.6,Psi06G004320.1,Psi05G014700.1,Psi16G000720.2,Psi18G000410.1,Psi13G011540.1,Psi10G004790.6,Psi07G011160.1,Psi08G007160.1,Psi04G004990.1,Psi06G015680.2,Psi01G027190.1,Psi08G018130.1,Psi14G000750.1,Psi18G008760.1,Psi04G017340.1,Psi16G013400.2,Psi02G009280.5,Psi04G004630.1,Psi11G006840.3,Psi05G014840.10,Psi12G00…	up
plant-type primary cell wall biogenesis	GO:0009833	Psi02G006560.6,Psi03G013950.1,Psi05G017360.13,Psi01G008180.1,Psi01G035660.11,Psi02G025360.12,	up
regulation of cellular process	GO:0050794	Psi02G009320.7,Psi01G009230.1,Psi03G019230.3,Psi14G000170.1,Psi02G008290.1,Psi07G006450.2,Psi06G024850.1,Psi06G024730.1,Psi10G007580.9,Psi08G021350.1,Psi03G013490.2,Psi05G018750.4,Psi01G016870.1,Psi05G022350.2,Psi12G007000.2,Psi01G001700.1,Psi12G004700.2,Psi13G006580.2,Psi04G012070.2,Psi14G010240.1,Psi09G013510.1,Psi15G003330.1,Psi06G015930.3,Psi03G010950.2,Psi18G003200.7,Psi10G003740.3,Psi17G010…	up
plant-type secondary cell wall biogenesis	GO:0009834	Psi05G005130.2,Psi15G003330.1,Psi03G010950.2,Psi17G010990.6,Psi13G013860.1,Psi09G004100.9,Psi08G007160.1,Psi16G008100.7,Psi01G006200.7,Psi10G017900.7,Psi15G012070.3,Psi05G010790.5,Psi08G006070.1,Psi01G023840.3,Psi10G015570.3,Psi13G010960.1,Psi10G016220.1,Psi05G008800.1,Psi16G010410.1,Psi17G001470.1,Psi14G002210.3,Psi13G013850.1,Psi08G006470.13,Psi19G007290.1,Psi13G009210.3,Psi16G010400.2,Psi05G01…	up
fruit ripening	GO:0009835	Psi06G012130.1,	up
abscission	GO:0009838	Psi11G004970.1,Psi04G004420.1,Psi16G003820.2,Psi13G011400.1,Psi09G005380.5,Psi09G005890.1,Psi06G003800.1,	up
monoatomic ion homeostasis	GO:0050801	Psi15G005860.3,Psi06G015930.3,Psi14G010000.6,Psi16G000720.2,Psi01G032090.6,Psi03G006500.1,Psi06G011680.1,Psi16G003570.3,Psi09G007530.2,Psi08G008150.7,Psi12G001600.1,Psi14G016310.1,Psi18G004800.4,Psi18G008760.1,Psi15G007720.7,Psi09G005960.12,Psi10G015120.16,Psi03G008450.8,Psi15G013700.5,Psi10G015800.4,Psi18G009780.1,Psi01G004100.5,Psi17G012410.11,Psi18G002920.1,Psi04G000720.1,Psi06G003160.2,Psi02G…	up
modulation of chemical synaptic transmission	GO:0050804	Psi13G006530.2,Psi01G009830.1,	up
seed germination	GO:0009845	Psi02G003220.1,Psi16G000720.2,Psi04G004990.1,Psi06G015680.2,Psi14G000750.1,Psi06G010140.3,Psi10G009410.1,Psi15G013740.4,Psi17G011230.2,Psi15G002170.1,Psi14G014930.40,Psi05G002190.1,Psi14G015960.1,Psi03G006910.2,Psi17G011210.1,Psi11G005430.1,Psi01G003730.4,Psi02G011370.1,Psi05G011010.1,Psi17G011240.3,Psi18G008280.1,Psi08G012820.4,Psi10G019840.1,Psi07G001960.5,Psi07G012940.5,Psi07G011270.1,Psi17G00…	up
pollen germination	GO:0009846	Psi14G016340.6,Psi09G015880.3,Psi12G009980.1,Psi07G013690.10,Psi06G007290.7,Psi18G006950.1,	up
urogenital system development	GO:0001655	Psi08G008590.6,	up
synapse organization	GO:0050808	Psi01G032090.6,	up
auxin metabolic process	GO:0009850	Psi10G005540.1,Psi04G004120.3,Psi10G003870.1,Psi02G024990.1,Psi14G015960.1,Psi11G005060.1,Psi08G016650.1,Psi06G019290.3,Psi06G019300.3,Psi01G041860.6,Psi09G014400.1,Psi09G014390.1,Psi13G014580.1,Psi09G002070.1,Psi07G013060.32,	up
regulation of steroid biosynthetic process	GO:0050810	Psi10G021940.3,	up
auxin biosynthetic process	GO:0009851	Psi10G005540.1,Psi04G004120.3,Psi10G003870.1,Psi02G024990.1,Psi08G016650.1,Psi09G014400.1,Psi09G014390.1,Psi07G013060.32,	up
nuclear-transcribed mRNA catabolic process, exonucleolytic, 3'-5'	GO:0034427	Psi01G002990.1,	up
auxin catabolic process	GO:0009852	Psi01G041860.6,	up
photorespiration	GO:0009853	Psi17G013950.1,Psi03G006020.2,Psi04G006030.3,	up
determination of bilateral symmetry	GO:0009855	Psi08G008590.6,	up
pollination	GO:0009856	Psi15G012740.1,Psi16G008220.1,Psi14G016340.6,Psi09G015880.3,Psi12G009980.1,Psi07G013690.10,Psi10G005590.1,Psi18G007340.1,Psi18G002580.4,Psi06G007290.7,Psi18G006950.1,Psi05G001240.1,Psi08G008590.6,Psi06G008940.3,Psi19G001620.1,Psi15G003920.1,Psi02G020710.11,Psi03G010200.5,	up
response to hypoxia	GO:0001666	Psi04G005770.8,Psi14G002830.4,Psi01G015880.1,Psi08G002020.2,Psi08G002060.1,Psi18G005940.1,Psi06G012830.1,Psi08G002000.2,Psi08G001990.3,Psi04G007770.1,Psi03G011960.1,Psi06G009450.1,Psi04G007790.1,Psi18G012130.8,Psi02G010930.2,Psi06G012960.2,Psi08G002070.2,	up
ameboidal-type cell migration	GO:0001667	Psi01G020640.2,	up
positive regulation of protein geranylgeranylation	GO:2000541	Psi05G002480.1,	up
pollen tube growth	GO:0009860	Psi16G008220.1,Psi14G016340.6,Psi12G009980.1,Psi10G005590.1,Psi18G007340.1,Psi06G007290.7,Psi05G001240.1,Psi08G008590.6,Psi06G008940.3,Psi19G001620.1,Psi15G003920.1,Psi02G020710.11,Psi03G010200.5,	up
jasmonic acid and ethylene-dependent systemic resistance	GO:0009861	Psi02G008290.1,Psi03G018330.1,Psi17G012310.3,Psi03G018300.1,Psi01G029640.39,Psi03G006200.1,Psi03G018320.1,Psi17G012560.1,Psi01G003510.1,Psi19G001200.1,Psi17G012540.1,Psi01G029650.1,Psi05G015660.1,Psi13G006400.5,Psi17G012520.1,	up
regulation of protein geranylgeranylation	GO:2000539	Psi05G002480.1,	up
salicylic acid mediated signaling pathway	GO:0009863	Psi02G008290.1,Psi15G003330.1,Psi02G007240.1,Psi01G037990.1,Psi19G004740.1,Psi07G010440.2,Psi07G014150.3,Psi13G006600.2,Psi17G001470.1,Psi12G002870.2,Psi05G015660.1,Psi07G012940.5,Psi05G016700.3,Psi17G001560.10,	up
cellular response to water deprivation	GO:0042631	Psi15G004510.5,Psi14G015960.1,Psi09G002070.1,	up
lipid oxidation	GO:0034440	Psi01G011030.1,Psi10G015360.6,Psi01G023540.10,Psi08G009730.1,Psi02G021440.10,Psi05G006820.1,Psi10G015350.1,Psi08G009740.1,Psi08G007840.3,Psi03G011250.3,	up
induced systemic resistance, jasmonic acid mediated signaling pathway	GO:0009864	Psi16G003820.2,Psi01G015030.1,Psi02G000700.12,Psi06G003800.1,	up
cholesterol homeostasis	GO:0042632	Psi05G022880.25,Psi10G001130.1,	up
response to freezing	GO:0050826	Psi02G008290.1,Psi10G017320.3,Psi05G015660.1,Psi03G015840.1,	up
induced systemic resistance, ethylene mediated signaling pathway	GO:0009866	Psi17G012310.3,Psi10G016420.3,Psi03G006200.1,Psi17G012560.1,Psi05G008800.1,Psi17G012540.1,Psi10G016410.2,Psi13G006400.5,Psi17G012520.1,	up
jasmonic acid mediated signaling pathway	GO:0009867	Psi15G003330.1,Psi18G003200.7,Psi16G003820.2,Psi02G007240.1,Psi01G015030.1,Psi01G037990.1,Psi10G008030.2,Psi19G004740.1,Psi08G000350.3,Psi07G010440.2,Psi02G000700.12,Psi07G014150.3,Psi13G006600.2,Psi05G020020.1,Psi01G009650.10,Psi17G001470.1,Psi12G002870.2,Psi08G006480.2,Psi06G003800.1,Psi07G012940.5,Psi05G016700.3,Psi17G001560.10,	up
long-chain fatty acid metabolic process	GO:0001676	Psi12G008140.1,Psi08G009730.1,Psi01G005230.1,Psi02G021440.10,Psi01G037990.1,Psi12G008120.1,Psi05G006820.1,Psi10G001130.1,Psi08G009740.1,Psi03G018800.3,	up
defense response to Gram-negative bacterium	GO:0050829	Psi12G009980.1,	up
intracellular glucose homeostasis	GO:0001678	Psi07G001010.3,	up
jasmonic acid and ethylene-dependent systemic resistance, ethylene mediated signaling pathway	GO:0009871	Psi17G012310.3,Psi03G006200.1,Psi17G012560.1,Psi17G012540.1,Psi13G006400.5,Psi17G012520.1,	up
defense response to fungus	GO:0050832	Psi01G016870.1,PsiUNG000940.1,Psi15G003330.1,Psi08G009730.1,Psi17G012310.3,Psi12G009650.1,Psi17G006660.1,PsiUNG001230.1,Psi02G007240.1,Psi07G013760.8,Psi13G004450.1,Psi13G005750.5,Psi11G006840.3,Psi16G012310.1,Psi19G004740.1,Psi06G021350.1,Psi15G013740.4,Psi03G006200.1,Psi05G009930.5,Psi07G010440.2,Psi11G011170.1,Psi15G008720.7,Psi03G020680.2,Psi17G012560.1,Psi01G009560.1,Psi09G009360.2,Psi16G012…	up
ethylene-activated signaling pathway	GO:0009873	Psi17G012310.3,Psi10G016420.3,Psi14G003640.1,Psi16G003570.3,Psi01G015030.1,Psi18G000860.5,Psi03G006200.1,Psi03G002800.1,Psi10G000770.2,Psi04G004270.1,Psi17G004350.1,Psi17G012560.1,Psi06G003160.2,Psi08G015730.3,Psi06G003190.2,Psi14G003650.1,Psi01G015480.19,Psi01G015040.1,Psi06G024770.1,Psi06G025640.3,Psi05G020020.1,Psi14G010960.1,Psi05G008800.1,Psi17G012540.1,Psi03G011960.1,Psi10G016410.2,Psi11G00…	up
pollen-pistil interaction	GO:0009875	Psi18G002580.4,	up
nodulation	GO:0009877	Psi01G012440.43,Psi13G005560.1,Psi03G021360.1,Psi10G022910.3,Psi03G009880.6,Psi08G000880.1,Psi10G017170.1,Psi06G024590.1,Psi19G004200.2,	up
embryonic pattern specification	GO:0009880	Psi10G005780.3,Psi05G021380.5,	up
uropod retraction	GO:0034461	Psi01G022420.1,	up
animal organ morphogenesis	GO:0009887	Psi08G008590.6,	up
tissue development	GO:0009888	Psi01G040480.1,Psi07G006450.2,Psi06G024850.1,Psi09G002050.1,Psi01G001700.1,Psi06G015930.3,Psi10G009350.1,Psi03G010950.2,Psi10G003740.3,Psi06G004320.1,Psi13G004910.1,Psi14G001840.1,Psi13G011540.1,Psi10G004790.6,Psi07G000800.18,Psi07G011160.1,Psi07G001250.1,Psi02G011760.1,Psi08G018130.1,Psi16G003820.2,Psi01G015030.1,Psi03G001840.2,Psi18G008760.1,Psi05G020270.1,Psi03G010250.6,Psi14G001160.1,Psi16G01…	up
multicellular organismal-level chemical homeostasis	GO:0140962	Psi19G000690.1,Psi19G000670.1,	up
obsolete regulation of microtubule motor activity	GO:2000574	Psi11G010220.3,	up
regulation of biosynthetic process	GO:0009889	Psi01G009230.1,Psi03G019230.3,Psi02G008290.1,Psi07G006450.2,Psi06G024850.1,Psi03G013490.2,Psi12G004700.2,Psi13G006580.2,Psi04G012070.2,Psi14G010240.1,Psi09G013510.1,Psi15G003330.1,Psi06G015930.3,Psi03G010950.2,Psi18G003200.7,Psi10G003740.3,Psi17G010990.6,Psi06G004320.1,Psi01G006160.1,Psi01G022640.2,Psi09G008390.3,Psi08G015980.3,Psi06G012130.1,Psi05G014700.1,Psi01G002990.1,Psi10G004790.6,Psi07G000…	up
negative regulation of biosynthetic process	GO:0009890	Psi06G015930.3,Psi18G003200.7,Psi17G010990.6,Psi01G002990.1,Psi01G013840.1,Psi10G005780.3,Psi03G012070.1,Psi03G021360.1,Psi08G014530.1,Psi18G008760.1,Psi16G007050.1,Psi19G000440.1,Psi06G015020.2,Psi15G009040.1,Psi09G005380.5,Psi14G009160.3,Psi11G000160.1,Psi08G000360.1,Psi02G006210.7,Psi08G005720.6,Psi17G004940.2,Psi05G018830.1,Psi03G012080.2,Psi08G015320.1,Psi18G003660.3,Psi06G019350.8,Psi18G007…	up
positive regulation of biosynthetic process	GO:0009891	Psi02G008290.1,Psi06G015930.3,Psi17G010990.6,Psi08G015980.3,Psi02G004000.1,Psi02G011760.1,Psi16G003570.3,Psi03G012070.1,Psi15G013610.1,Psi13G005560.1,Psi15G008740.1,Psi01G015030.1,Psi14G000750.1,Psi18G008760.1,Psi14G001160.1,Psi06G008250.1,Psi02G014730.1,Psi14G005490.1,Psi11G006840.3,Psi06G019550.1,Psi11G011360.1,Psi01G003900.3,Psi16G004520.38,Psi19G004740.1,Psi04G008320.1,Psi04G004120.3,Psi05G01…	up
positive regulation of DNA biosynthetic process	GO:2000573	Psi02G004000.1,Psi15G008740.1,Psi06G008250.1,Psi05G019870.1,Psi16G009540.1,	up
regulation of cell fate specification	GO:0042659	Psi11G006840.3,Psi03G011140.1,	up
negative regulation of metabolic process	GO:0009892	Psi06G015930.3,Psi18G003200.7,Psi17G010990.6,Psi01G006160.1,Psi01G002990.1,Psi10G017010.4,Psi01G013840.1,Psi10G005780.3,Psi03G012070.1,Psi03G021360.1,Psi08G014530.1,Psi18G008760.1,Psi16G007050.1,Psi19G000440.1,Psi06G015020.2,Psi15G009040.1,Psi09G005380.5,Psi14G009160.3,Psi17G011230.2,Psi04G006320.1,Psi08G006900.3,Psi18G002580.4,Psi14G009010.6,Psi09G009360.2,Psi11G000160.1,Psi14G013450.1,Psi08G000…	up
positive regulation of metabolic process	GO:0009893	Psi02G008290.1,Psi06G015930.3,Psi17G010990.6,Psi01G006160.1,Psi08G015980.3,Psi01G002990.1,Psi12G007610.1,Psi01G032090.6,Psi02G004000.1,Psi02G011760.1,Psi16G003570.3,Psi03G012070.1,Psi15G013610.1,Psi13G005560.1,Psi15G008740.1,Psi01G015030.1,Psi14G000750.1,Psi18G008760.1,Psi14G001160.1,Psi06G008250.1,Psi02G014730.1,Psi14G005490.1,Psi11G006840.3,Psi06G019550.1,Psi11G011360.1,Psi01G003900.3,Psi16G004…	up
regulation of catabolic process	GO:0009894	Psi17G010990.6,Psi01G002990.1,Psi03G020740.3,Psi08G019490.3,Psi14G009010.6,Psi09G009360.2,Psi14G014930.40,Psi02G006210.7,Psi13G005390.1,Psi14G003190.15,Psi07G012940.5,Psi10G022890.3,Psi17G001560.10,	up
ncRNA processing	GO:0034470	Psi01G002990.1,Psi10G015150.1,Psi18G002580.4,Psi08G011140.1,Psi10G016630.16,Psi01G034950.1,Psi05G017740.7,Psi16G009340.1,	up
negative regulation of catabolic process	GO:0009895	Psi14G009010.6,Psi09G009360.2,	up
positive regulation of catabolic process	GO:0009896	Psi17G010990.6,Psi01G002990.1,Psi08G019490.3,Psi02G006210.7,Psi13G005390.1,Psi14G003190.15,	up
formation of primary germ layer	GO:0001704	Psi06G015930.3,Psi18G008760.1,	up
snRNA 3'-end processing	GO:0034472	Psi01G002990.1,	up
negative regulation of delayed rectifier potassium channel activity	GO:1902260	Psi01G032090.6,	up
endoderm formation	GO:0001706	Psi06G015930.3,Psi18G008760.1,	up
U4 snRNA 3'-end processing	GO:0034475	Psi01G002990.1,	up
cell fate specification	GO:0001708	Psi15G009980.1,Psi11G006840.3,Psi03G011140.1,Psi11G005060.1,Psi01G009650.10,Psi15G013410.1,	up
dehiscence	GO:0009900	Psi02G003220.1,Psi09G005380.5,Psi09G005890.1,	up
cell fate determination	GO:0001709	Psi15G009980.1,	up
anther dehiscence	GO:0009901	Psi09G005890.1,	up
regulation of delayed rectifier potassium channel activity	GO:1902259	Psi01G032090.6,	up
regulation of B cell activation	GO:0050864	Psi06G003980.1,	up
regulation of cell activation	GO:0050865	Psi06G003980.1,	up
positive regulation of cell activation	GO:0050867	Psi06G003980.1,	up
flower development	GO:0009908	Psi14G000170.1,Psi01G001700.1,Psi01G019420.1,Psi10G009350.1,Psi10G003740.3,Psi06G004320.1,Psi06G012130.1,Psi18G000410.1,Psi01G013840.1,Psi07G011160.1,Psi01G027190.1,Psi16G003820.2,Psi16G008830.1,Psi15G009980.1,Psi16G009570.1,Psi02G003640.1,Psi03G016510.1,Psi19G004740.1,Psi10G015800.4,Psi09G002400.3,Psi16G006060.3,Psi13G011400.1,Psi03G019890.2,Psi09G005380.5,Psi10G015290.4,Psi06G008260.1,Psi15G008…	up
regulation of flower development	GO:0009909	Psi18G000410.1,Psi07G011160.1,Psi01G027190.1,Psi03G016510.1,Psi16G006060.3,Psi09G005380.5,Psi07G006580.1,Psi14G014930.40,Psi05G021900.1,Psi03G016520.1,Psi06G005330.3,Psi09G015450.1,Psi15G001370.6,Psi03G016530.1,	up
negative regulation of flower development	GO:0009910	Psi03G016510.1,Psi09G005380.5,Psi03G016520.1,Psi09G015450.1,Psi03G016530.1,	up
positive regulation of B cell activation	GO:0050871	Psi06G003980.1,	up
positive regulation of flower development	GO:0009911	Psi18G000410.1,Psi07G011160.1,Psi06G005330.3,	up
epidermal cell differentiation	GO:0009913	Psi09G002050.1,Psi01G009650.10,	up
peptidyl-serine phosphorylation	GO:0018105	Psi18G005270.4,Psi10G022910.3,Psi12G011300.9,Psi07G004130.15,Psi05G021900.1,Psi05G012450.10,Psi08G000880.1,Psi15G012240.2,Psi06G022090.3,Psi06G018510.1,	up
hormone transport	GO:0009914	Psi07G011160.1,Psi16G008830.1,Psi06G003140.9,Psi16G002280.40,Psi01G040340.1,Psi03G005540.2,Psi09G004450.1,Psi08G003780.1,Psi10G003870.1,Psi19G005980.7,Psi02G008500.3,Psi18G005770.7,Psi06G022480.4,Psi05G016790.21,Psi18G012130.8,Psi03G010200.5,	up
peptidyl-histidine phosphorylation	GO:0018106	Psi18G000860.5,Psi10G009410.1,Psi14G014930.40,Psi06G025640.3,Psi08G012820.4,	up
peptidyl-threonine phosphorylation	GO:0018107	Psi13G000380.1,	up
peptidyl-tyrosine phosphorylation	GO:0018108	Psi02G015740.1,	up
nervous system process	GO:0050877	Psi01G032090.6,Psi10G001130.1,	up
regulation of body fluid levels	GO:0050878	Psi19G000690.1,Psi19G000670.1,	up
auxin polar transport	GO:0009926	Psi07G011160.1,Psi16G008830.1,Psi06G003140.9,Psi16G002280.40,Psi01G040340.1,Psi09G004450.1,Psi08G003780.1,Psi10G003870.1,Psi19G005980.7,Psi02G008500.3,Psi18G005770.7,Psi06G022480.4,Psi05G016790.21,Psi18G012130.8,Psi03G010200.5,	up
pre-replicative complex assembly involved in cell cycle DNA replication	GO:1902299	Psi15G009040.1,Psi13G007600.17,	up
protein localization to nucleus	GO:0034504	Psi17G009720.1,Psi06G009510.1,	up
establishment of planar polarity	GO:0001736	Psi08G008590.6,	up
cell cycle DNA replication initiation	GO:1902292	Psi15G009040.1,	up
morphogenesis of a polarized epithelium	GO:0001738	Psi08G008590.6,	up
multicellular organismal-level water homeostasis	GO:0050891	Psi19G000690.1,Psi19G000670.1,	up
cell tip growth	GO:0009932	Psi03G010920.1,Psi16G008220.1,Psi14G016340.6,Psi12G009980.1,Psi10G005590.1,Psi10G000120.1,Psi18G007340.1,Psi06G007290.7,Psi06G000950.1,Psi05G001240.1,Psi05G006870.2,Psi10G003240.1,Psi08G008590.6,Psi06G008940.3,Psi19G001620.1,Psi15G003920.1,Psi02G020710.11,Psi03G010200.5,	up
centromere complex assembly	GO:0034508	Psi01G006160.1,Psi03G015830.7,Psi14G000740.41,	up
meristem structural organization	GO:0009933	Psi07G006450.2,Psi05G020270.1,Psi02G000550.1,Psi18G002110.15,Psi01G043610.1,Psi01G013650.1,Psi12G000700.1,Psi12G004390.4,Psi02G000340.4,Psi05G010580.1,Psi08G006900.3,Psi05G021900.1,Psi18G005770.7,Psi15G004730.3,	up
regulation of meristem structural organization	GO:0009934	Psi01G013650.1,Psi02G000340.4,Psi08G006900.3,Psi05G021900.1,Psi18G005770.7,	up
response to stimulus	GO:0050896	Psi02G009320.7,Psi01G009230.1,Psi03G019230.3,Psi14G000170.1,Psi02G008290.1,Psi05G010480.1,Psi07G006450.2,Psi06G024850.1,Psi12G013130.1,Psi03G012230.1,Psi06G024730.1,Psi10G007580.9,Psi03G018330.1,Psi15G005860.3,Psi08G021350.1,Psi01G026820.3,Psi08G016480.1,Psi05G018750.4,Psi01G016870.1,Psi14G011140.1,Psi05G022350.2,Psi10G005540.1,Psi12G007000.2,PsiUNG000940.1,Psi01G001700.1,Psi11G011760.1,Psi12G006…	up
regulation of gibberellic acid mediated signaling pathway	GO:0009937	Psi04G019260.1,Psi05G010940.5,Psi07G012940.5,Psi17G001560.10,	up
heterocycle biosynthetic process	GO:0018130	Psi01G009230.1,Psi03G019230.3,Psi02G008290.1,Psi07G006450.2,Psi06G024850.1,Psi04G009500.2,Psi12G013130.1,Psi03G013490.2,Psi10G005540.1,Psi12G004700.2,Psi13G006580.2,Psi04G012070.2,Psi14G010240.1,Psi09G013510.1,Psi01G000670.1,Psi15G003330.1,Psi06G015930.3,Psi03G010950.2,Psi18G003200.7,Psi10G003740.3,Psi17G010990.6,Psi06G004320.1,Psi01G006160.1,Psi01G022640.2,Psi09G008390.3,Psi08G015980.3,Psi06G012…	up
negative regulation of gibberellic acid mediated signaling pathway	GO:0009938	Psi04G019260.1,Psi05G010940.5,Psi07G012940.5,Psi17G001560.10,	up
longitudinal axis specification	GO:0009942	Psi05G021380.5,	up
adaxial/abaxial axis specification	GO:0009943	Psi16G003820.2,Psi01G034850.4,Psi06G003800.1,	up
obsolete positive regulation of microtubule motor activity, plus-end-directed	GO:2000582	Psi11G010220.3,	up
polarity specification of adaxial/abaxial axis	GO:0009944	Psi16G003820.2,Psi01G034850.4,Psi06G003800.1,	up
obsolete regulation of microtubule motor activity, plus-end-directed	GO:2000580	Psi11G010220.3,	up
regulation of chromatin organization	GO:1902275	Psi01G006160.1,Psi15G009040.1,Psi06G003980.1,Psi03G015830.7,	up
obsolete positive regulation of microtubule motor activity	GO:2000576	Psi11G010220.3,	up
proximal/distal pattern formation	GO:0009954	Psi16G003820.2,Psi05G012350.1,Psi06G003800.1,Psi07G004000.4,	up
morphogenesis of a branching structure	GO:0001763	Psi12G004700.2,Psi14G004470.1,Psi02G009280.5,Psi05G014840.10,Psi01G043610.1,Psi12G000700.1,Psi04G019740.10,Psi12G004390.4,Psi05G010580.1,Psi10G011040.1,Psi05G006750.16,Psi08G005720.6,Psi18G005770.7,Psi06G022480.4,Psi11G004680.2,Psi02G004530.7,Psi15G005070.1,Psi07G011830.1,Psi08G019970.1,Psi15G004730.3,Psi07G009030.1,	up
adaxial/abaxial pattern specification	GO:0009955	Psi16G003820.2,Psi01G034850.4,Psi06G003800.1,	up
radial pattern formation	GO:0009956	Psi07G001250.1,Psi06G015680.2,Psi01G013650.1,Psi18G008280.1,	up
neuron migration	GO:0001764	Psi08G018750.4,	up
epidermal cell fate specification	GO:0009957	Psi01G009650.10,	up
positive gravitropism	GO:0009958	Psi16G008830.1,Psi09G008580.7,Psi11G006100.2,Psi10G003870.1,Psi01G028400.1,Psi18G012130.8,Psi09G012670.1,Psi04G000090.1,Psi01G031520.5,Psi01G026110.2,	up
positive chemotaxis	GO:0050918	Psi15G003920.1,	up
flavin-containing compound metabolic process	GO:0042726	Psi17G004020.1,	up
negative gravitropism	GO:0009959	Psi01G031520.5,	up
flavin-containing compound biosynthetic process	GO:0042727	Psi17G004020.1,	up
endosperm development	GO:0009960	Psi07G011160.1,Psi01G036700.3,Psi09G004450.1,Psi08G003780.1,Psi17G008540.1,Psi07G003240.1,Psi06G000040.1,	up
regulation of flavonoid biosynthetic process	GO:0009962	Psi01G003900.3,Psi17G012750.2,Psi01G009650.10,Psi10G016010.1,Psi18G005770.7,	up
positive regulation of flavonoid biosynthetic process	GO:0009963	Psi01G003900.3,Psi01G009650.10,Psi18G005770.7,	up
D-xylose metabolic process	GO:0042732	Psi01G022780.23,	up
leaf morphogenesis	GO:0009965	Psi07G005430.1,Psi06G004320.1,Psi16G003820.2,Psi16G007050.1,Psi05G006280.23,Psi01G041520.1,Psi16G005380.1,Psi03G020850.1,Psi06G022480.4,Psi06G019350.8,Psi03G003860.20,Psi04G021830.1,Psi01G005240.3,Psi05G012350.1,Psi06G003800.1,Psi06G004210.2,Psi07G004000.4,	up
regulation of signal transduction	GO:0009966	Psi06G024850.1,Psi15G003330.1,Psi18G003200.7,Psi17G012310.3,Psi16G003570.3,Psi02G007240.1,Psi16G008830.1,Psi02G021440.10,Psi06G003140.9,Psi01G004310.1,Psi18G000860.5,Psi03G011920.1,Psi19G004740.1,Psi03G006200.1,Psi08G018750.4,Psi07G010440.2,Psi04G019260.1,Psi05G002770.2,Psi03G005540.2,Psi17G012560.1,Psi06G003160.2,Psi14G010770.1,Psi09G008950.1,Psi08G011260.1,Psi08G015730.3,Psi06G003190.2,Psi10G01…	up
positive regulation of signal transduction	GO:0009967	Psi15G003330.1,Psi02G007240.1,Psi02G021440.10,Psi03G011920.1,Psi19G004740.1,Psi07G010440.2,Psi05G002770.2,Psi03G005540.2,Psi08G002560.15,Psi07G006040.2,Psi07G014150.3,Psi02G001500.1,Psi13G006600.2,Psi17G001470.1,Psi19G005950.1,Psi12G002870.2,Psi01G010270.1,Psi19G005960.6,Psi05G016700.3,Psi10G010100.1,	up
cell activation	GO:0001775	Psi18G010390.6,Psi06G003980.1,	up
negative regulation of signal transduction	GO:0009968	Psi17G012310.3,Psi01G004310.1,Psi18G000860.5,Psi03G006200.1,Psi04G019260.1,Psi17G012560.1,Psi14G010770.1,Psi09G008950.1,Psi08G011260.1,Psi08G015730.3,Psi10G011230.1,Psi07G013900.1,Psi06G024810.1,Psi06G025640.3,Psi08G008590.6,Psi06G004790.1,Psi01G028730.1,Psi17G012540.1,Psi03G011960.1,Psi03G017560.1,Psi12G006420.1,Psi05G018830.1,Psi05G016790.21,Psi13G006400.5,Psi02G010930.2,Psi06G012070.1,Psi05G01…	up
cellular response to sulfate starvation	GO:0009970	Psi01G035240.1,	up
anastral spindle assembly involved in male meiosis	GO:0009971	Psi04G002800.8,Psi11G002610.1,	up
cytidine deamination	GO:0009972	Psi18G006230.1,	up
defense response to bacterium	GO:0042742	PsiUNG000940.1,Psi15G003330.1,Psi08G009730.1,Psi17G012310.3,Psi10G016420.3,Psi05G007260.7,Psi17G006660.1,Psi16G003820.2,PsiUNG001230.1,Psi02G007240.1,Psi01G015030.1,Psi12G009980.1,Psi17G000470.1,Psi01G037990.1,Psi02G025460.4,Psi11G006840.3,Psi17G000380.1,Psi10G009410.1,Psi19G004740.1,Psi10G024020.1,Psi03G006200.1,Psi01G033550.1,Psi10G020620.1,Psi01G027560.16,Psi13G005380.1,Psi08G019490.3,Psi07G01…	up
nuclear cell cycle DNA replication initiation	GO:1902315	Psi15G009040.1,	up
mitochondrial respiratory chain complex III assembly	GO:0034551	Psi15G006610.2,Psi01G022270.1,Psi08G016870.1,Psi10G005240.2,	up
hydrogen peroxide metabolic process	GO:0042743	Psi03G009020.1,Psi07G000460.1,Psi07G000480.1,Psi07G000450.1,	up
regulation of sodium ion transmembrane transport	GO:1902305	Psi01G032090.6,	up
positive regulation of sodium ion transmembrane transport	GO:1902307	Psi01G032090.6,	up
regulation of circadian rhythm	GO:0042752	Psi03G016510.1,Psi11G001760.1,Psi01G004130.1,Psi14G009160.3,Psi01G004110.1,Psi03G016520.1,Psi06G025730.1,Psi03G016530.1,	up
negative regulation of circadian rhythm	GO:0042754	Psi01G004130.1,Psi14G009160.3,Psi01G004110.1,	up
cellular process	GO:0009987	Psi02G009320.7,Psi01G009230.1,Psi12G003310.1,Psi01G006030.13,Psi03G019230.3,Psi14G000170.1,Psi02G008290.1,Psi07G006450.2,Psi12G002160.1,Psi09G006750.2,Psi06G024850.1,Psi04G009500.2,Psi05G005130.2,Psi01G011030.1,Psi12G013130.1,Psi03G012230.1,Psi09G002050.1,Psi06G024730.1,Psi03G013500.3,Psi10G020230.2,Psi07G008860.1,Psi05G016890.14,Psi10G007580.9,Psi03G018330.1,Psi15G005860.3,Psi14G008200.1,Psi06G0…	up
response to extracellular stimulus	GO:0009991	Psi01G026820.3,Psi10G016420.3,Psi10G006190.1,Psi01G024900.1,Psi16G003570.3,Psi13G007300.5,Psi15G004510.5,Psi09G005960.12,Psi12G010010.6,Psi10G009410.1,Psi01G022420.1,Psi01G027420.1,Psi18G002920.1,Psi10G006500.2,Psi06G003160.2,Psi01G004280.2,Psi04G003910.10,Psi06G003190.2,Psi11G004510.1,Psi03G015310.2,Psi14G015960.1,Psi15G006560.1,Psi15G001700.6,Psi05G008800.1,Psi16G012350.1,Psi01G035240.1,Psi18G0…	up
long-chain fatty acid biosynthetic process	GO:0042759	Psi12G008140.1,Psi08G009730.1,Psi02G021440.10,Psi01G037990.1,Psi12G008120.1,Psi10G001130.1,Psi08G009740.1,	up
oxaloacetate(2-) transmembrane transport	GO:1902356	Psi01G024900.1,	up
very long-chain fatty acid biosynthetic process	GO:0042761	Psi05G008350.3,Psi07G007120.3,	up
regulation of sulfur metabolic process	GO:0042762	Psi12G007610.1,Psi11G011360.1,Psi01G039160.4,	up
sulfate transmembrane transport	GO:1902358	Psi06G014750.7,Psi10G007490.24,Psi03G004760.22,Psi02G004830.1,Psi01G017610.6,	up
peptidyl-amino acid modification	GO:0018193	Psi18G005270.4,Psi18G000860.5,Psi10G009410.1,Psi10G022910.3,Psi13G000380.1,Psi12G011300.9,Psi07G004130.15,Psi14G014930.40,PsiUNG001140.1,Psi06G003980.1,Psi02G015740.1,Psi05G021900.1,Psi05G012450.10,Psi08G000880.1,Psi06G025640.3,Psi15G012240.2,Psi08G012820.4,Psi06G022090.3,Psi14G000560.1,Psi17G000050.1,Psi06G018510.1,Psi09G010190.1,	up
signal transduction in response to DNA damage	GO:0042770	Psi15G009040.1,Psi04G004450.1,Psi14G009010.6,Psi06G003980.1,	up
regulation of secondary cell wall biogenesis	GO:2000652	Psi15G003330.1,Psi03G010950.2,Psi17G010990.6,Psi15G012070.3,Psi05G010790.5,Psi13G010960.1,Psi05G008800.1,Psi17G001470.1,Psi12G002870.2,	up
peptidyl-arginine modification	GO:0018195	PsiUNG001140.1,Psi14G000560.1,	up
DNA damage response, signal transduction resulting in transcription	GO:0042772	Psi14G009010.6,	up
positive regulation of sodium ion transmembrane transporter activity	GO:2000651	Psi01G032090.6,	up
regulation of sodium ion transmembrane transporter activity	GO:2000649	Psi01G032090.6,	up
peptidyl-histidine modification	GO:0018202	Psi18G000860.5,Psi10G009410.1,Psi14G014930.40,Psi06G025640.3,Psi08G012820.4,	up
peptidyl-lysine modification	GO:0018205	Psi06G003980.1,Psi17G000050.1,	up
meristem initiation	GO:0010014	Psi07G006450.2,Psi05G020270.1,Psi02G000550.1,Psi18G002110.15,Psi01G043610.1,Psi12G000700.1,Psi12G004390.4,Psi05G010580.1,Psi15G004730.3,	up
kidney development	GO:0001822	Psi08G008590.6,	up
root morphogenesis	GO:0010015	Psi06G024850.1,Psi06G015930.3,Psi06G004320.1,Psi10G004790.6,Psi07G001250.1,Psi06G015680.2,Psi02G011760.1,Psi02G003950.1,Psi18G008760.1,Psi04G017340.1,Psi03G010250.6,Psi14G001160.1,Psi02G014730.1,Psi14G005490.1,Psi12G005680.1,Psi10G000120.1,Psi10G003160.1,Psi10G009410.1,Psi01G013650.1,Psi04G008320.1,Psi16G006060.3,Psi18G004520.2,Psi03G011140.1,Psi09G009360.2,Psi06G017220.5,Psi01G010660.1,Psi10G003…	up
shoot system morphogenesis	GO:0010016	Psi07G006450.2,Psi07G005430.1,Psi12G004700.2,Psi06G004320.1,Psi14G004470.1,Psi16G003820.2,Psi05G020270.1,Psi16G013400.2,Psi02G009280.5,Psi16G007050.1,Psi05G014840.10,Psi18G002110.15,Psi01G043610.1,Psi12G000700.1,Psi04G019740.10,Psi12G004390.4,Psi05G006280.23,Psi05G010580.1,Psi10G011040.1,Psi01G041520.1,Psi05G006750.16,Psi14G015960.1,Psi08G005720.6,Psi16G005380.1,Psi03G020850.1,Psi18G005770.7,Psi0…	up
peptidyl-proline modification	GO:0018208	Psi09G010190.1,	up
peptidyl-serine modification	GO:0018209	Psi18G005270.4,Psi10G022910.3,Psi12G011300.9,Psi07G004130.15,Psi05G021900.1,Psi05G012450.10,Psi08G000880.1,Psi15G012240.2,Psi06G022090.3,Psi06G018510.1,	up
red or far-red light signaling pathway	GO:0010017	Psi15G013610.1,Psi08G018470.4,Psi07G006580.1,Psi06G025730.1,Psi06G024750.1,Psi12G012620.2,	up
far-red light signaling pathway	GO:0010018	Psi15G013610.1,Psi07G006580.1,Psi12G012620.2,	up
peptidyl-threonine modification	GO:0018210	Psi13G000380.1,	up
peptidyl-tyrosine modification	GO:0018212	Psi02G015740.1,	up
meristem determinacy	GO:0010022	Psi16G003820.2,Psi11G005060.1,Psi08G019970.1,Psi06G003800.1,Psi03G016530.1,Psi09G010190.1,	up
detection of mechanical stimulus	GO:0050982	Psi01G022420.1,Psi13G007230.1,Psi06G020870.17,	up
cellular response to oxidative stress	GO:0034599	Psi01G000670.1,Psi08G009730.1,Psi08G007280.1,Psi10G016420.3,Psi19G009940.1,Psi01G039370.2,Psi09G005960.12,Psi18G000860.5,Psi17G009550.1,Psi11G006840.3,Psi13G007230.1,Psi02G016080.3,Psi13G012610.1,Psi14G015960.1,Psi06G025640.3,Psi05G008800.1,Psi01G000680.3,Psi01G025720.8,Psi06G020870.17,Psi10G016410.2,Psi09G002070.1,Psi19G009960.2,Psi04G010510.2,Psi08G009740.1,Psi11G002600.1,	up
proanthocyanidin biosynthetic process	GO:0010023	Psi03G011630.1,Psi03G005630.2,	up
peptidyl-arginine methylation	GO:0018216	PsiUNG001140.1,Psi14G000560.1,	up
wax biosynthetic process	GO:0010025	Psi02G017650.2,Psi12G000210.15,	up
trichome differentiation	GO:0010026	Psi14G001840.1,Psi10G003160.1,Psi13G005540.1,Psi12G002780.12,Psi08G006900.3,Psi12G004480.3,Psi14G010770.1,Psi08G011260.1,Psi10G011230.1,Psi10G017820.1,Psi01G009650.10,Psi08G018510.1,Psi07G012940.5,Psi17G001560.10,Psi08G006170.2,	up
negative regulation of seed maturation	GO:2000692	Psi09G005380.5,	up
xanthophyll cycle	GO:0010028	Psi19G003690.1,	up
cellular response to heat	GO:0034605	Psi02G008290.1,Psi05G015660.1,	up
regulation of seed germination	GO:0010029	Psi16G000720.2,Psi04G004990.1,Psi14G000750.1,Psi10G009410.1,Psi15G013740.4,Psi17G011230.2,Psi14G014930.40,Psi14G015960.1,Psi03G006910.2,Psi17G011210.1,Psi11G005430.1,Psi01G003730.4,Psi02G011370.1,Psi17G011240.3,Psi08G012820.4,Psi10G019840.1,Psi07G012940.5,Psi07G011270.1,Psi17G001560.10,	up
glycyrrhetinate metabolic process	GO:1902384	Psi11G008610.1,Psi11G008580.1,Psi11G008590.1,	up
positive regulation of seed germination	GO:0010030	Psi15G013740.4,Psi14G015960.1,Psi03G006910.2,Psi07G011270.1,	up
embryonic epithelial tube formation	GO:0001838	Psi08G008590.6,	up
glycyrrhetinate biosynthetic process	GO:1902386	Psi11G008610.1,Psi11G008580.1,Psi11G008590.1,	up
11-oxo-beta-amyrin metabolic process	GO:1902381	Psi11G008610.1,Psi11G008580.1,Psi11G008590.1,	up
meiotic chromosome condensation	GO:0010032	Psi08G012760.1,Psi17G012390.4,	up
response to organic substance	GO:0010033	Psi02G009320.7,Psi01G009230.1,Psi03G019230.3,Psi14G000170.1,Psi02G008290.1,Psi07G006450.2,Psi06G024850.1,Psi03G018330.1,Psi08G021350.1,Psi01G026820.3,Psi05G018750.4,Psi01G016870.1,Psi14G011140.1,Psi10G005540.1,PsiUNG000940.1,Psi01G000670.1,Psi15G003330.1,Psi06G015930.3,Psi18G003200.7,Psi10G003740.3,Psi08G009730.1,Psi01G022640.2,Psi17G012310.3,Psi05G014700.1,Psi17G003140.1,Psi08G007280.1,Psi10G004…	up
neural tube formation	GO:0001841	Psi08G008590.6,	up
response to inorganic substance	GO:0010035	Psi06G024850.1,Psi03G012230.1,Psi15G005860.3,Psi08G016480.1,Psi10G005540.1,PsiUNG000940.1,Psi01G000670.1,Psi15G003330.1,Psi01G007550.1,Psi08G009730.1,Psi01G022640.2,Psi08G007280.1,Psi07G001010.3,Psi01G032090.6,Psi17G007960.1,Psi10G016420.3,Psi10G008120.1,Psi02G018760.1,Psi01G009270.11,Psi03G010790.3,Psi01G031890.6,Psi17G013540.7,Psi08G013140.2,Psi16G003570.3,PsiUNG001230.1,Psi10G016840.4,Psi14G00…	up
neural tube closure	GO:0001843	Psi08G008590.6,	up
11-oxo-beta-amyrin catabolic process	GO:1902382	Psi11G008610.1,Psi11G008580.1,Psi11G008590.1,	up
response to boron-containing substance	GO:0010036	Psi18G002920.1,Psi01G004280.2,Psi18G002930.3,Psi08G009110.14,Psi14G013980.4,	up
response to carbon dioxide	GO:0010037	Psi08G018130.1,Psi18G005940.1,Psi06G012830.1,Psi03G011350.1,Psi02G001720.13,	up
response to metal ion	GO:0010038	Psi03G012230.1,Psi15G005860.3,Psi08G016480.1,PsiUNG000940.1,Psi15G003330.1,Psi01G007550.1,Psi01G022640.2,Psi01G032090.6,Psi17G007960.1,Psi10G016420.3,Psi02G018760.1,Psi01G009270.11,Psi17G013540.7,Psi08G013140.2,Psi16G003570.3,PsiUNG001230.1,Psi10G016840.4,Psi14G002830.4,Psi13G005560.1,Psi03G021360.1,Psi02G007240.1,Psi06G015490.1,Psi18G004800.4,Psi09G005960.12,Psi17G009550.1,Psi16G010000.3,Psi01G0…	up
cellular response to reactive oxygen species	GO:0034614	Psi01G000670.1,Psi08G009730.1,Psi08G007280.1,Psi10G016420.3,Psi09G005960.12,Psi18G000860.5,Psi17G009550.1,Psi11G006840.3,Psi13G007230.1,Psi14G015960.1,Psi06G025640.3,Psi05G008800.1,Psi01G000680.3,Psi01G025720.8,Psi06G020870.17,Psi10G016410.2,Psi09G002070.1,Psi04G010510.2,Psi08G009740.1,	up
response to iron ion	GO:0010039	Psi01G007550.1,Psi10G016420.3,Psi02G018760.1,Psi14G002830.4,Psi09G005960.12,Psi17G009550.1,Psi18G009780.1,Psi14G002880.13,Psi14G002840.1,Psi03G015310.2,Psi05G008800.1,Psi01G007540.1,Psi03G011960.1,Psi01G025720.8,Psi10G016410.2,Psi03G007200.2,Psi14G002850.1,Psi02G010930.2,Psi04G010510.2,	up
negative regulation of mRNA catabolic process	GO:1902373	Psi14G009010.6,	up
response to zinc ion	GO:0010043	PsiUNG000940.1,PsiUNG001230.1,Psi08G012100.1,Psi03G020680.2,Psi02G017870.1,Psi01G001120.2,Psi03G020690.1,Psi05G008800.1,Psi06G007130.1,	up
response to aluminum ion	GO:0010044	Psi15G005860.3,Psi18G004800.4,Psi05G016150.1,Psi02G007790.2,Psi02G007800.9,Psi05G016140.2,Psi19G009040.1,Psi18G011840.1,Psi04G020030.1,Psi04G016560.1,Psi15G005870.1,	up
negative regulation of RNA catabolic process	GO:1902369	Psi14G009010.6,	up
fruit dehiscence	GO:0010047	Psi02G003220.1,Psi09G005380.5,Psi09G005890.1,	up
vernalization response	GO:0010048	Psi03G016510.1,Psi03G016520.1,Psi03G016530.1,	up
vegetative phase change	GO:0010050	Psi11G005060.1,Psi09G010190.1,	up
xylem and phloem pattern formation	GO:0010051	Psi02G009320.7,Psi10G005780.3,Psi01G013650.1,Psi16G006060.3,Psi05G006280.23,Psi05G021380.5,Psi08G005720.6,Psi03G013140.3,Psi16G000690.9,Psi03G003860.20,Psi04G021830.1,Psi07G009060.3,	up
'de novo' NAD biosynthetic process	GO:0034627	Psi12G007610.1,	up
'de novo' NAD biosynthetic process from aspartate	GO:0034628	Psi12G007610.1,	up
root epidermal cell differentiation	GO:0010053	Psi02G011760.1,Psi05G016630.2,Psi14G001160.1,Psi10G000120.1,Psi10G003160.1,Psi04G008320.1,Psi18G004520.2,Psi09G009360.2,Psi06G017220.5,Psi01G010660.1,Psi06G014330.1,Psi13G009550.1,Psi17G011660.4,Psi06G000950.1,Psi15G006040.1,Psi05G006870.2,Psi08G017860.7,Psi14G006950.14,Psi09G008530.1,Psi08G018510.1,Psi06G014560.1,Psi13G007920.3,Psi05G016790.21,Psi09G001480.3,	up
trichoblast differentiation	GO:0010054	Psi02G011760.1,Psi03G010250.6,Psi14G001160.1,Psi10G000120.1,Psi10G003160.1,Psi04G008320.1,Psi18G004520.2,Psi09G009360.2,Psi06G017220.5,Psi01G010660.1,Psi13G009550.1,Psi17G011660.4,Psi15G006040.1,Psi05G006870.2,Psi08G017860.7,Psi14G006950.14,Psi09G008530.1,Psi08G018510.1,Psi06G014560.1,Psi13G007920.3,Psi05G016790.21,Psi09G001480.3,	up
barbed-end actin filament capping	GO:0051016	Psi12G005480.1,	up
actin filament bundle assembly	GO:0051017	Psi01G022420.1,Psi04G015980.1,	up
obsolete cellular carbohydrate biosynthetic process	GO:0034637	Psi05G005130.2,Psi12G006490.3,Psi16G008100.7,Psi01G006200.7,Psi02G006560.6,Psi05G020760.2,Psi03G013950.1,Psi02G009280.5,Psi16G011650.2,Psi05G014840.10,Psi15G007350.7,Psi10G024020.1,Psi12G011140.1,Psi16G011630.2,Psi16G011090.12,Psi05G006750.16,Psi10G017320.3,Psi10G009550.4,Psi08G002560.15,Psi05G017360.13,Psi08G005630.1,Psi14G002210.3,Psi01G011410.12,Psi02G003070.1,Psi05G012990.1,Psi01G008180.1,Psi…	up
cellular nitrogen compound metabolic process	GO:0034641	Psi01G009230.1,Psi03G019230.3,Psi14G000170.1,Psi02G008290.1,Psi07G006450.2,Psi06G024850.1,Psi04G009500.2,Psi12G013130.1,Psi07G008860.1,Psi01G026820.3,Psi03G013490.2,Psi18G002820.1,Psi10G005540.1,Psi17G013450.2,Psi12G004700.2,Psi10G003620.4,Psi13G006580.2,Psi04G012070.2,Psi16G005830.1,Psi14G010240.1,Psi09G013510.1,Psi15G003330.1,Psi06G015930.3,Psi03G010950.2,Psi18G003200.7,Psi09G013630.1,Psi10G003…	up
primary meristem tissue development	GO:0010065	Psi13G004910.1,Psi12G000700.1,Psi13G004890.1,Psi02G012270.3,Psi19G002940.1,	up
regulation of mitotic cytokinesis	GO:1902412	Psi11G011970.1,	up
chiasma assembly	GO:0051026	Psi06G016860.3,Psi10G007350.10,Psi01G015250.2,	up
procambium histogenesis	GO:0010067	Psi13G004910.1,Psi12G000700.1,Psi13G004890.1,Psi02G012270.3,Psi19G002940.1,	up
mRNA transport	GO:0051028	Psi13G007860.1,	up
obsolete cellular macromolecule biosynthetic process	GO:0034645	Psi05G005130.2,Psi06G004320.1,Psi01G027070.1,Psi16G008100.7,Psi03G015290.1,Psi02G011760.1,Psi03G015300.1,Psi01G006200.7,Psi02G006560.6,Psi05G020760.2,Psi04G017340.1,Psi03G013950.1,Psi14G001160.1,Psi16G013400.2,Psi16G011650.2,Psi10G010510.10,Psi02G003640.1,Psi04G008320.1,Psi10G024020.1,Psi12G011140.1,Psi15G009040.1,Psi04G017330.2,Psi08G019490.3,Psi02G014490.1,Psi08G011780.2,Psi06G017220.5,Psi16G01…	up
mitotic cytokinetic process	GO:1902410	Psi14G010920.1,Psi11G011970.1,Psi15G004500.3,Psi08G018750.4,Psi02G019890.1,Psi12G004210.1,Psi09G010270.1,Psi10G014160.58,Psi12G004200.2,Psi09G002630.6,	up
primary shoot apical meristem specification	GO:0010072	Psi07G006450.2,Psi05G020270.1,Psi18G002110.15,Psi12G004390.4,Psi15G004730.3,	up
meristem maintenance	GO:0010073	Psi01G040480.1,Psi06G024850.1,Psi10G003740.3,Psi06G004320.1,Psi13G011540.1,Psi10G004790.6,Psi07G000800.18,Psi07G001250.1,Psi16G003820.2,Psi16G007050.1,Psi04G004630.1,Psi02G003640.1,Psi16G006060.3,Psi04G019740.10,Psi11G012410.1,Psi18G002580.4,Psi10G003870.1,Psi11G005190.1,Psi11G005060.1,Psi08G005720.6,Psi16G005380.1,Psi05G021900.1,Psi03G019880.4,Psi16G011240.1,Psi14G010960.1,Psi01G001710.3,Psi06G0…	up
maintenance of meristem identity	GO:0010074	Psi06G024850.1,Psi07G000800.18,Psi07G001250.1,Psi02G003640.1,Psi16G006060.3,Psi04G019740.10,Psi18G002580.4,Psi10G003870.1,Psi08G005720.6,Psi10G017790.1,Psi08G006210.1,	up
assembly of actomyosin apparatus involved in mitotic cytokinesis	GO:1902407	Psi08G018750.4,	up
regulation of meristem growth	GO:0010075	Psi06G024850.1,Psi06G004320.1,Psi13G011540.1,Psi10G004790.6,Psi04G004630.1,Psi16G006060.3,Psi11G005190.1,Psi16G005380.1,Psi05G021900.1,Psi14G010960.1,Psi19G009530.1,Psi04G013610.5,Psi06G004210.2,	up
maintenance of floral meristem identity	GO:0010076	Psi04G019740.10,Psi08G005720.6,	up
maintenance of inflorescence meristem identity	GO:0010077	Psi04G019740.10,Psi08G005720.6,	up
nucleobase-containing compound biosynthetic process	GO:0034654	Psi01G009230.1,Psi03G019230.3,Psi02G008290.1,Psi07G006450.2,Psi06G024850.1,Psi03G013490.2,Psi12G004700.2,Psi13G006580.2,Psi04G012070.2,Psi14G010240.1,Psi09G013510.1,Psi15G003330.1,Psi06G015930.3,Psi03G010950.2,Psi18G003200.7,Psi10G003740.3,Psi17G010990.6,Psi01G006160.1,Psi01G022640.2,Psi09G008390.3,Psi08G015980.3,Psi06G012130.1,Psi05G014700.1,Psi05G015190.1,Psi10G004790.6,Psi12G007610.1,Psi07G000…	up
maintenance of root meristem identity	GO:0010078	Psi10G003870.1,Psi10G017790.1,Psi08G006210.1,	up
nucleobase-containing compound catabolic process	GO:0034655	Psi17G010990.6,Psi01G002990.1,Psi07G001010.3,Psi10G021460.1,Psi06G015490.1,Psi14G009010.6,Psi18G006230.1,Psi06G014330.1,Psi02G006210.7,Psi10G016750.10,Psi01G000190.2,Psi06G022100.3,Psi10G022890.3,Psi18G008140.1,	up
regulation of floral meristem growth	GO:0010080	Psi16G006060.3,Psi05G021900.1,	up
nucleobase-containing small molecule catabolic process	GO:0034656	Psi18G006230.1,	up
liver development	GO:0001889	Psi08G008590.6,	up
regulation of inflorescence meristem growth	GO:0010081	Psi16G006060.3,	up
regulation of root meristem growth	GO:0010082	Psi06G024850.1,Psi10G004790.6,Psi16G006060.3,Psi14G010960.1,Psi04G013610.5,	up
regulation of vegetative meristem growth	GO:0010083	Psi06G004320.1,Psi16G005380.1,Psi06G004210.2,	up
L-alanine metabolic process	GO:0042851	Psi01G015880.1,	up
regulation of phenylpropanoid metabolic process	GO:2000762	Psi19G000440.1,Psi10G022540.1,Psi07G013900.1,Psi08G019070.5,	up
ncRNA metabolic process	GO:0034660	Psi01G002990.1,Psi10G015150.1,Psi18G002580.4,Psi08G011140.1,Psi10G016630.16,Psi01G034950.1,Psi05G017740.7,Psi16G009340.1,	up
ncRNA catabolic process	GO:0034661	Psi01G002990.1,	up
L-alanine catabolic process	GO:0042853	Psi01G015880.1,	up
regulation of stomatal opening	GO:1902456	Psi03G011350.1,Psi16G004710.1,Psi04G018270.1,	up
regulation of secretion	GO:0051046	Psi13G006530.2,Psi05G020480.1,Psi01G009830.1,	up
tissue homeostasis	GO:0001894	Psi08G008590.6,	up
embryonic root morphogenesis	GO:0010086	Psi04G017340.1,Psi12G005680.1,Psi10G009410.1,Psi15G006250.1,Psi08G012820.4,	up
positive regulation of stem cell population maintenance	GO:1902459	Psi10G017790.1,Psi08G006210.1,	up
phloem or xylem histogenesis	GO:0010087	Psi10G009350.1,Psi03G010950.2,Psi13G004910.1,Psi01G015030.1,Psi03G001840.2,Psi02G014730.1,Psi14G005490.1,Psi15G012070.3,Psi16G004520.38,Psi05G010790.5,Psi10G008030.2,Psi12G000700.1,Psi14G013700.5,Psi06G025360.1,Psi09G001170.14,Psi10G003870.1,Psi16G004510.16,Psi14G014930.40,Psi14G000080.1,Psi08G005720.6,Psi01G015040.1,Psi13G010960.1,Psi13G004890.1,Psi10G009360.1,Psi03G007200.2,Psi02G012270.3,Psi19…	up
retina homeostasis	GO:0001895	Psi08G008590.6,	up
positive regulation of peptidyl-lysine acetylation	GO:2000758	Psi06G003980.1,	up
phloem development	GO:0010088	Psi16G004520.38,Psi06G025360.1,Psi16G004510.16,Psi14G000080.1,Psi01G022010.6,Psi06G025350.1,	up
xylem development	GO:0010089	Psi03G010950.2,Psi03G001840.2,Psi02G014730.1,Psi14G005490.1,Psi15G012070.3,Psi16G004520.38,Psi05G010790.5,Psi10G008030.2,Psi12G000700.1,Psi14G013700.5,Psi09G001170.14,Psi16G004510.16,Psi14G000080.1,Psi08G005720.6,Psi13G010960.1,Psi01G022010.6,Psi01G018780.2,	up
regulation of transport	GO:0051049	Psi01G032090.6,Psi07G011160.1,Psi13G006530.2,Psi05G020480.1,Psi04G000720.1,Psi09G004450.1,Psi08G003780.1,Psi04G003910.10,Psi14G014930.40,Psi11G004510.1,Psi01G013310.1,Psi08G012960.9,Psi15G006040.1,Psi01G009830.1,Psi10G009290.15,Psi03G010200.5,	up
trichome morphogenesis	GO:0010090	Psi14G001840.1,Psi13G005540.1,Psi12G002780.12,Psi12G004480.3,Psi08G011260.1,Psi10G011230.1,Psi10G017820.1,Psi01G009650.10,Psi08G006170.2,	up
regulation of peptidyl-lysine acetylation	GO:2000756	Psi06G003980.1,	up
positive regulation of transport	GO:0051050	Psi01G032090.6,Psi04G000720.1,	up
negative regulation of transport	GO:0051051	Psi01G032090.6,Psi14G014930.40,Psi01G009830.1,	up
trichome branching	GO:0010091	Psi12G002780.12,Psi01G009650.10,	up
regulation of DNA metabolic process	GO:0051052	Psi01G006160.1,Psi02G004000.1,Psi15G008740.1,Psi07G013760.8,Psi16G013400.2,Psi06G008250.1,Psi13G014290.1,Psi05G019870.1,Psi15G009040.1,Psi16G009540.1,Psi06G003980.1,Psi03G015830.7,Psi06G010500.1,Psi18G003660.3,Psi06G022860.2,Psi04G016560.1,Psi02G005220.18,Psi15G006960.2,	up
specification of floral organ identity	GO:0010093	Psi10G003740.3,Psi10G015290.4,Psi03G016530.1,	up
negative regulation of DNA metabolic process	GO:0051053	Psi15G009040.1,Psi02G005220.18,Psi15G006960.2,	up
positive regulation of DNA metabolic process	GO:0051054	Psi01G006160.1,Psi02G004000.1,Psi15G008740.1,Psi06G008250.1,Psi13G014290.1,Psi05G019870.1,Psi16G009540.1,Psi06G003980.1,Psi03G015830.7,	up
specification of carpel identity	GO:0010094	Psi10G003740.3,	up
specification of stamen identity	GO:0010097	Psi10G015290.4,	up
pyruvate biosynthetic process	GO:0042866	Psi07G001010.3,Psi10G021460.1,Psi06G015490.1,Psi06G014330.1,Psi01G000190.2,Psi06G022100.3,Psi18G008140.1,	up
regulation of photomorphogenesis	GO:0010099	Psi14G000170.1,	up
negative regulation of photomorphogenesis	GO:0010100	Psi14G000170.1,	up
post-embryonic root morphogenesis	GO:0010101	Psi07G001250.1,Psi06G015680.2,Psi02G003950.1,Psi02G014730.1,Psi14G005490.1,Psi01G017410.8,Psi18G012910.7,Psi03G005000.7,Psi02G008500.3,Psi02G003960.1,Psi18G008280.1,Psi08G015320.1,Psi08G019970.1,Psi01G000140.3, Psi05G016630.2	up
lateral root morphogenesis	GO:0010102	Psi07G001250.1,Psi05G016630.2,Psi02G003950.1,Psi02G014730.1,Psi14G005490.1,Psi01G017410.8,Psi18G012910.7,Psi03G005000.7,Psi02G008500.3,Psi02G003960.1,Psi18G008280.1,Psi08G015320.1,Psi08G019970.1,Psi01G000140.3,	up
stomatal complex morphogenesis	GO:0010103	Psi16G013400.2,Psi06G010500.1,	up
regulation of ethylene-activated signaling pathway	GO:0010104	Psi16G003570.3,Psi18G000860.5,Psi06G003160.2,Psi08G015730.3,Psi06G003190.2,Psi06G025640.3,Psi03G011960.1,Psi05G016790.21,Psi02G010930.2,	up
negative regulation of ethylene-activated signaling pathway	GO:0010105	Psi18G000860.5,Psi08G015730.3,Psi06G025640.3,Psi03G011960.1,Psi05G016790.21,Psi02G010930.2,	up
aldonate transmembrane transport	GO:0042873	Psi01G039670.2,Psi11G011930.3,Psi08G008630.13,	up
cellular response to iron ion starvation	GO:0010106	Psi16G003570.3,Psi06G003160.2,Psi06G003190.2,Psi15G006560.1,	up
regulation of photosynthesis	GO:0010109	Psi03G006020.2,Psi04G006030.3,	up
glyoxysome organization	GO:0010111	Psi02G021440.10,	up
regulation of systemic acquired resistance	GO:0010112	Psi03G003620.2,	up
response to red light	GO:0010114	Psi08G018470.4,Psi13G004640.1,Psi06G023440.2,Psi19G000690.1,Psi19G000670.1,	up
L-arabinose transmembrane transport	GO:0042882	Psi06G017510.1,	up
regulation of abscisic acid biosynthetic process	GO:0010115	Psi12G013110.1,Psi03G014440.1,Psi15G014070.1,Psi01G007650.2,	up
positive regulation of abscisic acid biosynthetic process	GO:0010116	Psi12G013110.1,Psi15G014070.1,	up
amide transport	GO:0042886	Psi05G016890.14,Psi01G032090.6,Psi15G006610.2,Psi02G011030.13,Psi02G025460.4,Psi06G015770.2,Psi18G008500.1,Psi17G007490.5,Psi05G020480.1,Psi08G002520.1,Psi01G004280.2,Psi16G009260.1,Psi07G006150.1,Psi01G009070.2,Psi01G023830.3,Psi19G002830.1,Psi06G011400.1,Psi06G005330.3,Psi13G007860.1,Psi05G021040.1,Psi06G008940.3,Psi10G001130.1,Psi08G004850.9,Psi06G009510.1,Psi01G009080.1,Psi05G013770.1,Psi06G0…	up
stomatal movement	GO:0010118	Psi16G000720.2,Psi01G026300.1,Psi08G018130.1,Psi07G013760.8,Psi18G000860.5,Psi16G002280.40,Psi11G001760.1,Psi13G005380.1,Psi01G008110.3,Psi03G015310.2,Psi01G015480.19,Psi16G013410.2,Psi07G006040.2,Psi02G001500.1,Psi06G025640.3,Psi14G010960.1,Psi12G009370.25,Psi03G011350.1,Psi16G004710.1,Psi02G012850.1,Psi04G013610.5,Psi04G018270.1,Psi06G014560.1,Psi06G012070.1,Psi08G011860.22,	up
regulation of stomatal movement	GO:0010119	Psi16G000720.2,Psi01G026300.1,Psi08G018130.1,Psi18G000860.5,Psi16G002280.40,Psi11G001760.1,Psi01G015480.19,Psi07G006040.2,Psi02G001500.1,Psi06G025640.3,Psi14G010960.1,Psi12G009370.25,Psi03G011350.1,Psi16G004710.1,Psi02G012850.1,Psi04G013610.5,Psi04G018270.1,Psi06G014560.1,	up
camalexin biosynthetic process	GO:0010120	Psi11G011360.1,Psi01G039160.4,	up
obsolete antibiotic transport	GO:0042891	Psi04G005770.8,Psi09G005960.12,Psi16G009260.1,Psi06G011400.1,Psi01G025720.8,Psi09G001480.3,	up
regulation of protein phosphorylation	GO:0001932	Psi08G018750.4,Psi05G002770.2,Psi10G008300.1,Psi15G009420.5,Psi12G008370.1,Psi16G004710.1,Psi08G014050.5,Psi04G018270.1,Psi14G000740.41,Psi05G013090.1,	up
positive regulation of protein phosphorylation	GO:0001934	Psi05G002770.2,Psi10G008300.1,Psi16G004710.1,Psi08G014050.5,Psi04G018270.1,Psi14G000740.41,Psi05G013090.1,	up
endothelial cell proliferation	GO:0001935	Psi19G004740.1,Psi13G006600.2,	up
regulation of autophagosome assembly	GO:2000785	Psi03G020740.3,	up
chloride transmembrane transport	GO:1902476	Psi01G031890.6,	up
regulation of DNA-binding transcription factor activity	GO:0051090	Psi14G009160.3,Psi19G005950.1,Psi19G005960.6,	up
positive regulation of DNA-binding transcription factor activity	GO:0051091	Psi19G005950.1,Psi19G005960.6,	up
negative regulation of developmental process	GO:0051093	Psi14G000170.1,Psi17G010990.6,Psi05G014700.1,Psi04G004990.1,Psi08G018130.1,Psi14G000750.1,Psi04G017340.1,Psi03G016510.1,Psi19G004740.1,Psi09G005380.5,Psi12G002780.12,Psi03G015310.2,Psi03G016520.1,Psi11G005430.1,Psi13G006600.2,Psi01G003730.4,Psi17G009720.1,Psi08G008590.6,Psi02G011370.1,Psi09G015450.1,Psi06G012610.1,Psi02G001720.13,Psi07G011830.1,Psi02G009490.1,Psi05G016790.21,Psi07G012940.5,Psi17G…	up
positive regulation of developmental process	GO:0051094	Psi06G015930.3,Psi18G000410.1,Psi07G011160.1,Psi08G007160.1,Psi06G015680.2,Psi18G008760.1,Psi15G013740.4,Psi01G017410.8,Psi14G015960.1,Psi06G003980.1,Psi03G006910.2,Psi10G016220.1,Psi03G005000.7,Psi18G003240.7,Psi06G005330.3,Psi13G005390.1,Psi18G008280.1,Psi08G015320.1,Psi10G017790.1,Psi08G006210.1,Psi14G015120.1,Psi07G011270.1,	up
L-alpha-amino acid transmembrane transport	GO:1902475	Psi05G016180.1,Psi02G011030.13,Psi02G007710.8,Psi07G009960.9,Psi02G008240.3,Psi02G007610.29,Psi08G004850.9,Psi10G019140.1,	up
vasculature development	GO:0001944	Psi01G020640.2,	up
regulation of binding	GO:0051098	Psi14G009160.3,Psi03G010200.5,	up
heart looping	GO:0001947	Psi08G008590.6,	up
positive regulation of binding	GO:0051099	Psi03G010200.5,	up
xenobiotic transport	GO:0042908	Psi11G009930.1,Psi04G005770.8,Psi10G010730.10,Psi02G011030.13,Psi09G005960.12,Psi01G004490.1,Psi18G002920.1,Psi15G012950.1,Psi01G004280.2,Psi16G009260.1,Psi13G006870.1,Psi06G011400.1,Psi02G012830.8,Psi15G000580.5,Psi08G017860.7,Psi18G002930.3,Psi01G025720.8,Psi08G004850.9,Psi03G011350.1,Psi07G000330.1,Psi08G008950.10,Psi19G009110.5,Psi09G001480.3,Psi10G019140.1,Psi16G012610.2,	up
cutin biosynthetic process	GO:0010143	Psi14G001840.1,Psi03G002800.1,Psi10G018350.4,Psi03G014440.1,Psi10G017820.1,Psi01G003730.4,Psi01G007650.2,Psi08G005420.2,Psi10G022890.3,Psi08G006170.2,	up
transpiration	GO:0010148	Psi03G014440.1,Psi01G007650.2,	up
leaf senescence	GO:0010150	Psi18G010960.2,Psi06G012130.1,Psi03G008450.8,Psi13G007230.1,Psi01G041390.1,Psi01G014050.3,Psi18G007360.1,Psi14G010960.1,Psi12G002690.2,Psi11G013270.4,Psi14G016380.1,Psi18G010970.3,Psi13G005390.1,Psi06G020870.17,Psi15G002930.1,Psi06G012610.1,Psi04G013610.5,Psi08G015320.1,	up
protein prenylation	GO:0018342	Psi05G002480.1,	up
nucleosome organization	GO:0034728	Psi08G006900.3,Psi05G010680.1,	up
pollen maturation	GO:0010152	Psi13G011400.1,Psi01G039670.2,Psi11G011930.3,	up
protein geranylgeranylation	GO:0018344	Psi05G002480.1,	up
fruit development	GO:0010154	Psi14G000170.1,Psi07G006450.2,Psi06G024850.1,Psi02G003220.1,Psi01G023540.10,Psi10G009350.1,Psi01G007550.1,Psi06G004320.1,Psi06G012130.1,Psi13G004910.1,Psi18G001270.9,Psi07G011160.1,Psi17G012580.2,Psi14G000750.1,Psi05G020270.1,Psi01G037990.1,Psi16G013400.2,Psi04G004630.1,Psi01G036700.3,Psi12G005680.1,Psi18G002110.15,Psi19G004740.1,Psi12G000700.1,Psi03G014390.1,Psi15G013740.4,Psi04G004120.3,Psi16G0…	up
abaxial cell fate specification	GO:0010158	Psi11G005060.1,	up
negative regulation of mitotic sister chromatid separation	GO:2000816	Psi09G008550.1,Psi02G000290.2,	up
red light signaling pathway	GO:0010161	Psi08G018470.4,	up
seed dormancy process	GO:0010162	Psi05G018880.2,Psi03G020850.1,Psi07G012940.5,Psi17G001560.10,	up
wax metabolic process	GO:0010166	Psi02G017650.2,Psi03G002800.1,Psi12G000210.15,	up
response to nitrate	GO:0010167	Psi03G010790.3,Psi01G031890.6,Psi15G008740.1,Psi15G008490.2,Psi03G008450.8,Psi09G000980.1,Psi01G027420.1,Psi01G008110.3,Psi09G000990.1,Psi04G013230.3,Psi01G014050.3,Psi14G016380.1,Psi03G010780.2,Psi12G007590.1,	up
regulation of cellular component organization	GO:0051128	Psi17G010990.6,Psi01G006160.1,Psi09G004800.2,Psi01G024490.5,Psi11G011970.1,Psi16G003080.5,Psi03G020740.3,Psi13G014290.1,Psi08G018750.4,Psi01G022420.1,Psi15G009040.1,Psi18G007340.1,Psi04G004450.1,Psi09G008550.1,Psi03G015310.2,Psi06G007290.7,Psi06G003980.1,Psi08G012960.9,Psi10G022930.1,Psi03G015830.7,Psi01G009830.1,Psi10G003240.1,Psi12G005480.1,Psi05G006160.1,Psi14G004450.16,Psi19G005950.1,Psi06G02…	up
negative regulation of cellular component organization	GO:0051129	Psi17G010990.6,Psi01G022420.1,Psi09G008550.1,Psi03G015310.2,Psi01G009830.1,Psi12G005480.1,Psi19G005950.1,Psi06G025730.1,Psi02G000290.2,Psi19G005960.6,	up
dipeptide transport	GO:0042938	Psi02G025460.4,Psi01G023830.3,Psi05G021040.1,Psi06G008940.3,	up
positive regulation of cellular component organization	GO:0051130	Psi01G006160.1,Psi11G011970.1,Psi13G014290.1,Psi03G015310.2,Psi06G003980.1,Psi03G015830.7,Psi10G003240.1,Psi12G005480.1,Psi14G004450.16,Psi14G003190.15,	up
tripeptide transport	GO:0042939	Psi02G025460.4,Psi01G023830.3,Psi05G021040.1,Psi06G008940.3,	up
chaperone-mediated protein complex assembly	GO:0051131	Psi15G006610.2,Psi06G015770.2,Psi18G008500.1,Psi19G002830.1,	up
iron ion transmembrane transport	GO:0034755	Psi18G009780.1,Psi01G004100.5,	up
regulation of iron ion transport	GO:0034756	Psi14G014930.40,	up
negative regulation of iron ion transport	GO:0034757	Psi14G014930.40,	up
sugar mediated signaling pathway	GO:0010182	Psi14G000170.1,Psi15G008740.1,Psi14G000750.1,Psi19G000690.1,Psi02G011370.1,Psi03G011960.1,Psi19G000670.1,Psi02G010930.2,	up
pollen tube guidance	GO:0010183	Psi15G003920.1,	up
protein myristoylation	GO:0018377	Psi03G015310.2,	up
regulation of transmembrane transport	GO:0034762	Psi01G032090.6,Psi04G000720.1,Psi04G003910.10,Psi11G004510.1,	up
negative regulation of transmembrane transport	GO:0034763	Psi01G032090.6,	up
negative regulation of seed germination	GO:0010187	Psi04G004990.1,Psi14G000750.1,Psi11G005430.1,Psi01G003730.4,Psi02G011370.1,Psi07G012940.5,Psi17G001560.10,	up
positive regulation of transmembrane transport	GO:0034764	Psi01G032090.6,Psi04G000720.1,	up
response to microbial phytotoxin	GO:0010188	Psi07G013060.32,	up
vitamin E biosynthetic process	GO:0010189	Psi09G014730.1,Psi07G013060.32,	up
regulation of monoatomic ion transmembrane transport	GO:0034765	Psi01G032090.6,Psi04G000720.1,Psi04G003910.10,Psi11G004510.1,	up
negative regulation of monoatomic ion transmembrane transport	GO:0034766	Psi01G032090.6,	up
positive regulation of monoatomic ion transmembrane transport	GO:0034767	Psi01G032090.6,Psi04G000720.1,	up
mucilage metabolic process	GO:0010191	Psi13G005540.1,	up
mucilage biosynthetic process	GO:0010192	Psi13G005540.1,	up
response to ozone	GO:0010193	Psi01G037990.1,Psi10G024020.1,Psi01G004490.1,Psi02G013100.2,Psi08G005630.1,	up
glucose 6-phosphate metabolic process	GO:0051156	Psi10G014370.2,Psi01G005640.15,Psi03G016360.2,	up
intracellular transport of virus	GO:0075733	Psi03G015310.2,	up
polar nucleus fusion	GO:0010197	Psi17G004930.1,Psi17G004990.2,Psi15G007340.2,Psi01G042710.1,Psi11G014170.1,	up
organ boundary specification between lateral organs and the meristem	GO:0010199	Psi02G000550.1,Psi02G003640.1,	up
response to chitin	GO:0010200	Psi01G009230.1,Psi15G003330.1,Psi01G022640.2,Psi14G003640.1,Psi02G007240.1,Psi09G001710.1,Psi05G013000.5,Psi01G015030.1,Psi14G000750.1,Psi05G010790.5,Psi19G004740.1,Psi03G012940.1,Psi07G010440.2,Psi07G010840.1,Psi11G006100.2,Psi14G003650.1,Psi01G015040.1,Psi04G013140.1,Psi07G014150.3,Psi04G003840.1,Psi05G014340.1,Psi13G006600.2,Psi02G011370.1,Psi17G001470.1,Psi12G002870.2,Psi04G020030.1,Psi04G004…	up
positive regulation of intracellular signal transduction	GO:1902533	Psi05G002770.2,	up
internal peptidyl-lysine acetylation	GO:0018393	Psi06G003980.1,	up
negative regulation of intracellular signal transduction	GO:1902532	Psi18G000860.5,Psi08G015730.3,Psi06G025640.3,Psi03G011960.1,Psi05G016790.21,Psi02G010930.2,Psi06G012070.1,	up
morphogenesis of an epithelium	GO:0002009	Psi08G008590.6,	up
peptidyl-lysine acetylation	GO:0018394	Psi06G003980.1,	up
regulation of intracellular signal transduction	GO:1902531	Psi16G003570.3,Psi18G000860.5,Psi08G018750.4,Psi05G002770.2,Psi06G003160.2,Psi08G015730.3,Psi06G003190.2,Psi06G025640.3,Psi03G011960.1,Psi05G016790.21,Psi02G010930.2,Psi06G012070.1,	up
photosystem II repair	GO:0010206	Psi04G006070.1,	up
pollen wall assembly	GO:0010208	Psi16G005830.1,Psi01G005230.1,Psi03G006560.2,Psi08G012910.2,Psi01G015580.6,	up
nuclear export	GO:0051168	Psi13G007860.1,	up
nuclear transport	GO:0051169	Psi13G007860.1,Psi06G009510.1,	up
hemicellulose catabolic process	GO:2000895	Psi10G011560.7,Psi06G002460.26,	up
import into nucleus	GO:0051170	Psi06G009510.1,	up
regulation of nitrogen compound metabolic process	GO:0051171	Psi01G009230.1,Psi03G019230.3,Psi02G008290.1,Psi07G006450.2,Psi06G024850.1,Psi03G013490.2,Psi12G004700.2,Psi13G006580.2,Psi04G012070.2,Psi14G010240.1,Psi09G013510.1,Psi15G003330.1,Psi06G015930.3,Psi03G010950.2,Psi18G003200.7,Psi10G003740.3,Psi17G010990.6,Psi06G004320.1,Psi01G006160.1,Psi01G022640.2,Psi09G008390.3,Psi08G015980.3,Psi06G012130.1,Psi05G014700.1,Psi01G002990.1,Psi10G004790.6,Psi07G000…	up
negative regulation of nitrogen compound metabolic process	GO:0051172	Psi06G015930.3,Psi18G003200.7,Psi17G010990.6,Psi01G002990.1,Psi01G013840.1,Psi10G005780.3,Psi03G012070.1,Psi03G021360.1,Psi08G014530.1,Psi18G008760.1,Psi16G007050.1,Psi19G000440.1,Psi06G015020.2,Psi15G009040.1,Psi09G005380.5,Psi14G009160.3,Psi04G006320.1,Psi14G009010.6,Psi09G009360.2,Psi11G000160.1,Psi14G013450.1,Psi02G006210.7,Psi08G005720.6,Psi17G004940.2,Psi05G018830.1,Psi03G012080.2,Psi08G015…	up
response to ionizing radiation	GO:0010212	Psi16G003080.5,Psi04G004450.1,Psi06G003980.1,Psi10G007350.10,Psi04G016560.1,Psi06G002950.1,	up
positive regulation of nitrogen compound metabolic process	GO:0051173	Psi02G008290.1,Psi06G015930.3,Psi17G010990.6,Psi01G006160.1,Psi08G015980.3,Psi01G002990.1,Psi02G004000.1,Psi02G011760.1,Psi16G003570.3,Psi03G012070.1,Psi15G013610.1,Psi13G005560.1,Psi15G008740.1,Psi01G015030.1,Psi14G000750.1,Psi18G008760.1,Psi14G001160.1,Psi06G008250.1,Psi02G014730.1,Psi14G005490.1,Psi11G006840.3,Psi06G019550.1,Psi11G011360.1,Psi16G004520.38,Psi13G014290.1,Psi19G004740.1,Psi04G00…	up
positive regulation of response to water deprivation	GO:1902584	Psi03G020740.3,Psi03G014440.1,Psi01G007650.2,	up
regulation of apoptotic process	GO:0042981	Psi10G017170.1,	up
regulation of phosphorus metabolic process	GO:0051174	Psi08G018750.4,Psi05G002770.2,Psi10G008300.1,Psi15G009420.5,Psi12G008370.1,Psi16G004710.1,Psi08G014050.5,Psi04G018270.1,Psi08G006480.2,Psi14G000740.41,Psi03G008720.1,Psi10G022890.3,Psi05G013090.1,	up
seed coat development	GO:0010214	Psi15G013740.4,Psi13G005540.1,Psi08G009920.3,	up
obsolete negative regulation of gene expression via chromosomal DNA cytosine methylation	GO:0010216	Psi01G006160.1,Psi10G016630.16,Psi03G015830.7,	up
positive regulation of sulfur metabolic process	GO:0051176	Psi12G007610.1,Psi11G011360.1,Psi01G039160.4,	up
obsolete intracellular aluminum ion homeostasis	GO:0010217	Psi15G005860.3,Psi18G004800.4,Psi15G005870.1,	up
meiotic sister chromatid cohesion	GO:0051177	Psi02G000290.2,	up
response to far red light	GO:0010218	Psi15G013610.1,Psi07G006580.1,Psi13G004640.1,Psi12G012620.2,Psi07G012940.5,Psi17G001560.10,	up
localization	GO:0051179	Psi12G003310.1,Psi03G012230.1,Psi03G013500.3,Psi05G016890.14,Psi15G005860.3,Psi06G011840.3,Psi16G010300.5,Psi14G006390.5,Psi01G012780.1,Psi19G009210.11,Psi13G012930.3,Psi02G018000.1,Psi16G000720.2,Psi14G001840.1,Psi09G014770.4,Psi06G014750.7,Psi01G002990.1,Psi15G007420.2,Psi01G032090.6,Psi07G011160.1,Psi04G004990.1,Psi11G010220.3,Psi05G009060.8,Psi11G003620.7,Psi11G009930.1,Psi04G005770.8,Psi01G0…	up
regulation of vernalization response	GO:0010219	Psi03G016530.1,	up
regulation of sodium ion transport	GO:0002028	Psi01G032090.6,	up
vitamin transport	GO:0051180	Psi07G000330.1,	up
obsolete cofactor transport	GO:0051181	Psi04G005770.8,Psi01G024900.1,Psi16G009260.1,Psi06G011400.1,Psi09G001480.3,	up
negative regulation of nuclear cell cycle DNA replication	GO:1902576	Psi15G009040.1,	up
negative regulation of vernalization response	GO:0010221	Psi03G016530.1,	up
stem vascular tissue pattern formation	GO:0010222	Psi05G006280.23,Psi03G003860.20,Psi04G021830.1,	up
obsolete multi-organism localization	GO:1902579	Psi03G015310.2,Psi08G001110.2,	up
secondary shoot formation	GO:0010223	Psi12G004700.2,Psi14G004470.1,Psi02G009280.5,Psi05G014840.10,Psi01G043610.1,Psi12G000700.1,Psi04G019740.10,Psi12G004390.4,Psi05G010580.1,Psi10G011040.1,Psi05G006750.16,Psi08G005720.6,Psi18G005770.7,Psi06G022480.4,Psi11G004680.2,Psi02G004530.7,Psi15G005070.1,Psi07G011830.1,Psi08G019970.1,Psi15G004730.3,Psi07G009030.1,	up
response to UV-B	GO:0010224	Psi05G010480.1,Psi07G001010.3,Psi19G000440.1,Psi07G001670.1,Psi05G010860.2,	up
response to UV-C	GO:0010225	Psi08G007280.1,	up
obsolete cofactor metabolic process	GO:0051186	Psi16G005830.1,Psi09G013630.1,Psi05G015190.1,Psi12G007610.1,Psi07G001010.3,Psi10G010370.1,Psi10G021460.1,Psi02G006160.9,Psi04G017270.4,Psi06G015490.1,Psi01G005230.1,Psi09G011430.9,Psi01G040450.1,Psi10G014370.2,Psi10G024020.1,Psi11G009540.1,Psi02G017680.2,Psi06G024740.6,Psi06G002140.1,Psi06G014330.1,Psi01G040430.1,Psi01G005640.15,Psi03G016360.2,Psi09G014730.1,Psi14G011580.1,Psi17G012750.2,Psi19G00…	up
floral organ abscission	GO:0010227	Psi16G003820.2,Psi13G011400.1,Psi09G005380.5,Psi06G003800.1,	up
vegetative to reproductive phase transition of meristem	GO:0010228	Psi14G000170.1,Psi18G000410.1,Psi02G014760.2,Psi15G004510.5,Psi04G017340.1,Psi11G006840.3,Psi16G010000.3,Psi19G004740.1,Psi08G012100.1,Psi13G010010.1,Psi11G001760.1,Psi04G019740.10,Psi09G005380.5,Psi14G009160.3,Psi16G009990.1,Psi08G005720.6,Psi02G024050.1,Psi01G021820.3,Psi03G020850.1,Psi13G006600.2,Psi06G005330.3,Psi01G026930.4,Psi10G017170.1,Psi14G005780.1,Psi05G006160.1,Psi16G012590.1,Psi12G01…	up
obsolete cofactor biosynthetic process	GO:0051188	Psi05G015190.1,Psi12G007610.1,Psi07G001010.3,Psi10G010370.1,Psi10G021460.1,Psi06G015490.1,Psi01G005230.1,Psi09G011430.9,Psi10G024020.1,Psi02G017680.2,Psi06G014330.1,Psi09G014730.1,Psi08G005630.1,Psi01G000190.2,Psi05G015180.1,Psi18G003820.8,Psi06G022100.3,Psi11G008600.1,Psi18G008140.1,	up
inflorescence development	GO:0010229	Psi16G006060.3,Psi04G019740.10,	up
vascular transport	GO:0010232	Psi06G006790.4,Psi05G001240.1,Psi07G012940.5,Psi17G001560.10,	up
obsolete regulation of cofactor metabolic process	GO:0051193	Psi06G024850.1,Psi06G004320.1,Psi16G003570.3,Psi03G009020.1,Psi06G003160.2,Psi07G000460.1,Psi14G014930.40,Psi06G003190.2,Psi16G005380.1,Psi07G000480.1,Psi13G005390.1,Psi07G000450.1,Psi10G022890.3,Psi06G004210.2,	up
phloem transport	GO:0010233	Psi06G006790.4,Psi05G001240.1,Psi07G012940.5,Psi17G001560.10,	up
Golgi to plasma membrane protein transport	GO:0043001	Psi01G032090.6,	up
obsolete positive regulation of cofactor metabolic process	GO:0051194	Psi16G003570.3,Psi03G009020.1,Psi06G003160.2,Psi07G000460.1,Psi06G003190.2,Psi07G000480.1,Psi13G005390.1,Psi07G000450.1,	up
anther wall tapetum cell fate specification	GO:0010234	Psi15G009980.1,Psi15G013410.1,	up
plastoquinone biosynthetic process	GO:0010236	Psi11G008600.1,	up
obsolete regulation of coenzyme metabolic process	GO:0051196	Psi10G022890.3,	up
ent-kaurene oxidation to kaurenoic acid	GO:0010241	Psi02G012870.9,	up
chordate embryonic development	GO:0043009	Psi08G008590.6,	up
response to organonitrogen compound	GO:0010243	Psi01G009230.1,Psi15G003330.1,Psi01G022640.2,Psi14G003640.1,Psi03G012070.1,Psi02G007240.1,Psi09G001710.1,Psi05G013000.5,Psi01G015030.1,Psi14G000750.1,Psi02G025460.4,Psi05G010790.5,Psi19G004740.1,Psi03G012940.1,Psi01G022420.1,Psi07G010440.2,Psi14G009160.3,Psi07G010840.1,Psi12G006280.1,Psi11G006100.2,Psi14G003650.1,Psi01G015040.1,Psi04G013140.1,Psi02G000700.12,Psi07G014150.3,Psi04G003840.1,Psi05G01…	up
radial microtubular system formation	GO:0010245	Psi08G018750.4,	up
obsolete auxin homeostasis	GO:0010252	Psi06G003140.9,Psi11G011360.1,Psi01G003900.3,Psi01G006310.2,Psi01G034850.4,Psi07G005110.4,Psi03G015740.5,Psi19G005980.7,Psi01G039160.4,Psi05G016790.21,Psi18G012130.8,	up
(R)-2-hydroxy-alpha-linolenic acid biosynthetic process	GO:1902609	Psi08G009730.1,Psi08G009740.1,	up
RNAi-mediated antiviral immunity against RNA virus	GO:0051214	Psi10G016630.16,	up
nectary development	GO:0010254	Psi16G003820.2,Psi06G003800.1,	up
endomembrane system organization	GO:0010256	Psi11G004970.1,Psi04G004420.1,Psi01G032090.6,Psi13G011400.1,Psi01G000100.3,	up
proton transmembrane transport	GO:1902600	Psi13G012930.3,Psi05G009060.8,Psi10G008120.1,Psi01G031890.6,Psi03G008450.8,Psi13G002720.1,Psi14G012180.6,Psi05G003250.1,Psi01G014050.3,Psi13G011160.2,Psi14G016380.1,Psi06G017510.1,	up
positive regulation of protein transport	GO:0051222	Psi01G032090.6,	up
carnitine transmembrane transport	GO:1902603	Psi12G002690.2,Psi15G002930.1,	up
somatic embryogenesis	GO:0010262	Psi04G004120.3,Psi09G005380.5,Psi06G004820.5,Psi19G009260.1,	up
aluminum ion transmembrane transport	GO:1902602	Psi15G005860.3,Psi18G004800.4,Psi05G016150.1,Psi02G007790.2,Psi02G007800.9,Psi05G016140.2,Psi15G005870.1,	up
regulation of protein transport	GO:0051223	Psi01G032090.6,Psi05G020480.1,	up
myo-inositol hexakisphosphate biosynthetic process	GO:0010264	Psi04G019760.1,	up
spindle assembly	GO:0051225	Psi04G002800.8,Psi15G004500.3,Psi12G004210.1,Psi11G002610.1,Psi06G009510.1,Psi12G004200.2,Psi07G013120.16,Psi17G001050.1,	up
ta-siRNA processing	GO:0010267	Psi18G002580.4,Psi10G016630.16,	up
brassinosteroid homeostasis	GO:0010268	Psi01G019420.1,Psi07G002610.1,Psi18G006630.3,Psi14G003340.18,Psi14G016340.6,Psi04G011140.1,Psi10G012960.8,Psi01G032930.5,Psi01G019430.1,Psi03G011930.1,Psi02G006880.8,Psi02G013300.1,	up
response to selenium ion	GO:0010269	Psi17G004990.2,	up
regulation of chlorophyll catabolic process	GO:0010271	Psi14G014930.40,Psi13G005390.1,	up
secondary alcohol biosynthetic process	GO:1902653	Psi10G021940.3,	up
detoxification of copper ion	GO:0010273	Psi03G012230.1,Psi03G012240.1,Psi01G009850.5,	up
secondary alcohol metabolic process	GO:1902652	Psi10G001130.1,Psi10G021940.3,Psi02G022320.2,	up
establishment of localization	GO:0051234	Psi12G003310.1,Psi03G012230.1,Psi03G013500.3,Psi05G016890.14,Psi15G005860.3,Psi06G011840.3,Psi16G010300.5,Psi14G006390.5,Psi01G012780.1,Psi19G009210.11,Psi13G012930.3,Psi16G000720.2,Psi09G014770.4,Psi06G014750.7,Psi15G007420.2,Psi01G032090.6,Psi07G011160.1,Psi11G010220.3,Psi05G009060.8,Psi11G003620.7,Psi11G009930.1,Psi04G005770.8,Psi01G026300.1,Psi15G006610.2,Psi10G008120.1,Psi03G010790.3,Psi10G0…	up
[truncated: 6,159 more rows]

## Sheet: Table S7
Supplementary Table S7. Genes of co-expression network modules
black	blue	brown	green	greenyellow	magenta	pink	purple	red	tan	turquoise	yellow
[truncated: 2,322 more rows]

## Sheet: Table S8
Supplementary Table S8. Single-cell transcriptomes of lateral root and no lateral root samples alignment to the P. simonii genome
[truncated: 34 more rows]

[truncated: 11 more sheets: Table S9, Table S10, Table S11, Table S12, Table S13, Table S14, Table S15, Table S16, Table S17, Table S18, Table S19]
